# Supplementary material for: Structural determinants of Rab11 activation by the guanine nucleotide exchange factor SH3BP5
Source: Nat Commun. 2018 Sep 14;9:3772. doi: 10.1038/s41467-018-06196-z (PMC6138693; doi:10.1038/s41467-018-06196-z)
Supplement: Supplementary file 4 — Supplementary Data 1 [file 41467_2018_6196_MOESM4_ESM.xlsx]

## Sheet: Supplemental Figure 3, AB
Supplemental Data 1. Experiment 1
HDX Experiment 1: Peptides correspond to data shown in Supplemental Figure 3, Panel A + B
Methods described as: Identification of the Intrinsically Disordered Regions in SH3BP5
					Apo						SH3BP5: 1-455
S	E	RT	Z	Sequence	3s at 1 ºC	SD
3	24	7.1	4	AALKRSRSEEPAEILPPARDEE	61.8667	2.09763	Average % Deuterium incorporation	100
3	25	7.05	4	AALKRSRSEEPAEILPPARDEEE	60.1053	2.0642		90
3	26	7.21	5	AALKRSRSEEPAEILPPARDEEEE	58.5997	2.29275		80
4	24	7.005	4	ALKRSRSEEPAEILPPARDEE	60.513	2.66021		70
6	25	6.895	4	KRSRSEEPAEILPPARDEEE	51.5447	2.10324		60
25	30	3.975	1	EEEEEG	48.1803	1.65857		50
27	35	8.63	1	EEEGMEQGL	65.5653	3.01512		40
31	37	6.84	1	MEQGLEE	56.264	2.95568		30
38	42	4.4	1	EEEVD	27.146	0.867837		20
39	49	9.075	2	EEVDPRIQGEL	11.888	0.869269		10
40	49	8.765	2	EVDPRIQGEL	11.614	0.731375
50	66	7.315	4	EKLNQSTDDINRRETEL	4.947	0.385419
50	77	10.07	5	EKLNQSTDDINRRETELEDARQKFRSVL	1.87967	0.0652099
67	77	8.495	3	EDARQKFRSVL	1.261	0.0193132
69	77	7	3	ARQKFRSVL	1.68467	0.201346
78	86	7.16	1	VEATVKLDE	3.64033	0.44782
78	113	12.445	5	VEATVKLDELVKKIGKAVEDSKPYWEARRVARQAQL	5.83067	0.188057
87	96	4.805	2	LVKKIGKAVE	15.746	0.555802
87	113	8.56	4	LVKKIGKAVEDSKPYWEARRVARQAQL	6.472	0.352305
88	96	4.28	2	VKKIGKAVE	17.258	0.485334
88	113	8.035	5	VKKIGKAVEDSKPYWEARRVARQAQL	5.426	0.283318
114	127	6.33	2	EAQKATQDFQRATE	2.792	0.11655
114	129	9.49	3	EAQKATQDFQRATEVL	1.59167	0.129129
128	134	4.29	2	VLRAAKE	3.95867	0.448768
128	138	8.56	2	VLRAAKETISL	2.59733	0.068661
139	154	7.775	3	AEQRLLEDDKRQFDSA	38.1703	1.98863
144	154	6.165	2	LEDDKRQFDSA	61.7317	2.1095
147	154	5.1	2	DKRQFDSA	64.7637	1.96734
148	154	4.755	2	KRQFDSA	72.583	2.21253
155	164	8.64	1	WQEMLNHATQ	4.53833	0.828189
155	168	9.44	3	WQEMLNHATQRVME	3.09033	0.174314
159	168	5.255	2	LNHATQRVME	4.072	0.73645
169	178	5.005	2	AEQTKTRSEL	4.182	0.289684
169	187	5.265	4	AEQTKTRSELVHKETAARY	4.75533	0.342872
169	191	6.185	3	AEQTKTRSELVHKETAARYNAAM	1.92033	0.264008
179	187	4.52	3	VHKETAARY	5.74967	0.462169
179	191	5.455	2	VHKETAARYNAAM	3.207	0.255693
195	212	6.62	4	RQLEKKLKRAINKSKPYF	10.8923	0.97588
195	214	8.245	5	RQLEKKLKRAINKSKPYFEL	7.82433	0.74609
213	218	5.23	2	ELKAKY	1.90067	0.206665
223	232	7.415	2	EQLKKTVDDL	2.83433	0.114919
223	233	6.74	2	EQLKKTVDDLQ	4.48367	1.02709
223	234	7.16	3	EQLKKTVDDLQA	3.40067	0.0662143
223	252	11.955	5	EQLKKTVDDLQAKLTLAKGEYKMALKNLEM	2.28533	0.167001
237	252	9.915	4	TLAKGEYKMALKNLEM	4.072	0.230515
239	252	9.49	3	AKGEYKMALKNLEM	4.28867	0.305507
244	252	8.975	2	KMALKNLEM	4.85267	0.2473
256	280	5.25	5	EIHERRRSSAMGPRGCGVGAEGSST	92.3643	2.28971
256	282	5.955	5	EIHERRRSSAMGPRGCGVGAEGSSTSV	91.6323	2.55755
256	297	8.245	5	EIHERRRSSAMGPRGCGVGAEGSSTSVEDLPGSKPEPDAISV	81.104	2.14807
257	282	5.9	5	IHERRRSSAMGPRGCGVGAEGSSTSV	91.8923	2.9027
281	297	9.31	2	SVEDLPGSKPEPDAISV	68.4453	1.87692
283	294	6.145	2	EDLPGSKPEPDA	72.5103	1.9526
283	296	7.225	2	EDLPGSKPEPDAIS	70.1413	1.95872
283	297	8.865	2	EDLPGSKPEPDAISV	70.5497	2.0222
283	301	8.92	2	EDLPGSKPEPDAISVASEA	75.6143	1.93984
295	301	6.575	1	ISVASEA	83.234	1.46273
302	309	5.74	1	FEDDSCSN	93.6317	3.33985
302	310	9.7	1	FEDDSCSNF	91.9933	2.09435
303	310	8.245	1	EDDSCSNF	92.0617	2.33755
311	316	3.94	1	VSEDDS	91.968	2.23197
311	317	4.25	1	VSEDDSE	90.4557	0.645306
311	318	4.285	1	VSEDDSET	91.1843	1.42032
311	324	8.92	1	VSEDDSETQSVSSF	93.213	2.2871
324	355	12.905	3	FSSGPTSPSEMPDQFPAVVRPGSLDLPSPVSL	77.6153	1.39472
325	334	6.8	1	SSGPTSPSEM	94.435	1.53361
325	338	9.97	2	SSGPTSPSEMPDQF	87.701	1.45364
325	347	11.015	2	SSGPTSPSEMPDQFPAVVRPGSL	80.8657	1.45684
325	353	12.005	3	SSGPTSPSEMPDQFPAVVRPGSLDLPSPV	72.2987	1.42218
325	354	11.605	3	SSGPTSPSEMPDQFPAVVRPGSLDLPSPVS	76.8183	1.58684
325	355	12.705	3	SSGPTSPSEMPDQFPAVVRPGSLDLPSPVSL	77.5513	1.53419
325	357	12.22	3	SSGPTSPSEMPDQFPAVVRPGSLDLPSPVSLSE	78.023	1.63425
335	355	12.375	2	PDQFPAVVRPGSLDLPSPVSL	75.46	1.46299
339	347	7.68	2	PAVVRPGSL	78.2777	1.35463
339	354	9.86	2	PAVVRPGSLDLPSPVS	73.994	1.50196
339	355	11.555	2	PAVVRPGSLDLPSPVSL	76.249	1.2845
356	361	11.095	1	SEFGMM	88.5097	1.59554
358	362	14.075	1	FGMMF	82.722	1.48678
362	380	9.44	2	FPVLGPRSECSGASSPECE	74.84	1.82325
363	379	7.625	2	PVLGPRSECSGASSPEC	84.1683	1.77809
363	380	7.515	2	PVLGPRSECSGASSPECE	84.201	1.73047
381	391	3.78	2	VERGDRAEGAE	82.8997	1.67545
381	435	8.305	5	VERGDRAEGAENKTSDKANNNRGLSSSSGSGGSSKSQSSTSPEGQALENRMKQLS	91.5147	2.80325
439	448	5.695	2	SKGRDGIIAD	74.241	1.70635

## Sheet: Supplemental Figure 5, ABC
Supplemental Data 1. Experiment 2
HDX Experiment 2: Peptides correspond to data shown in Supplemental Figure 5, Panel A + D + E																SH3BP5: 31-455
Methods described as: Mapping of the SH3BP5-Rab11 Binding Interface																Rab11: Rab11a (Q70L) 1-216
				Rab11 peptides	Apo									Complex
S	E	Z	RT	Sequence	3s at 1 ºC	SD	3s	SD	30s	SD	300s	SD		3s at 1 ºC	SD	3s	SD	30s	SD	300s	SD
12	16	1	10.55	FKVVL	0.245667	0.0966713	0.563	0.0639296	0.402667	0.244033	0.874667	0.189194		0.268	0.106353	0.624667	0.0728446	0.514	0.131183	0.623	0.073736		Average % Deuterium incorporation	100
12	27	3	10.53	FKVVLIGDSGVGKSNL	1.24767	0.228132	1.92567	0.131535	3.38033	0.143514	5.61967	0.298021		6.407	1.30702	10.055	3.38062	13.6607	0.444837	17.7033	0.760211			90
28	36	2	8.52	LSRFTRNEF	5.306	0.703401	13.2733	0.657704	25.4483	0.671959	36.061	0.759974		7.35433	0.420668	16.9767	0.236781	33.851	0.524386	42.8693	0.611465			80
28	38	2	10.315	LSRFTRNEFNL	14.0757	0.709986	21.5037	0.591591	34.1773	0.743924	43.7693	0.544112		13.8983	0.554594	21.936	0.285606	37.1843	0.494213	47.2747	0.388073			70
32	36	2	6.595	TRNEF	13.6033	1.59261	31.7663	1.63753	53.488	2.36562	62.6147	1.65229		14.9637	0.367307	30.2017	0.340412	56.5783	0.425899	64.6483	1.98733			60
32	38	2	9.885	TRNEFNL	25.1427	1.37792	37.52	1.36127	59.475	1.13394	71.6817	2.77897		23.5973	1.07526	33.9663	0.296989	55.1267	0.945838	69.284	2.43251			50
37	47	2	7.415	NLESKSTIGVE	46.7613	1.40563	60.511	0.937602	68.873	1.15097	69.473	0.609092		37.2407	1.23886	46.6377	0.272245	55.6317	0.534328	65.1707	0.562472			40
37	48	1	10.735	NLESKSTIGVEF	42.01	3.04942	53.7683	1.57935	64.3227	1.38997	68.915	2.66106		33.6947	1.14249	42.0973	1.2277	52.6697	0.691614	65.3233	1.50003			30
39	48	1	10.12	ESKSTIGVEF	30.749	2.41919	43.499	0.895632	55.2343	1.25518	65.6207	0.895184		23.5057	1.22168	32.0063	0.394767	42.3137	0.402508	58.5053	0.313371			20
48	64	4	9.16	FATRSIQVDGKTIKAQI	11.8627	0.923769	18.9347	0.361262	28.2783	0.488902	33.0223	0.939314		11.8023	0.467305	17.681	0.235055	25.09	0.56468	30.7287	0.843301			10
48	70	4	11.255	FATRSIQVDGKTIKAQIWDTAGL	8.319	0.669323	13.439	0.343017	26.1107	0.810398	31.3903	0.867485		8.27567	0.40902	13.4077	0.257364	24.2833	0.613365	29.8993	0.948812
49	69	3	9.695	ATRSIQVDGKTIKAQIWDTAG	8.49967	0.765262	13.4033	0.334835	23.5353	0.538697	27.903	0.699946		9.577	0.315305	13.553	0.448679	21.9427	0.563313	27.3213	0.593095
49	70	3	10.84	ATRSIQVDGKTIKAQIWDTAGL	8.164	0.638848	13.1087	0.32526	25.6533	0.680209	30.7863	0.486802		8.314	0.405237	13.4093	0.254001	24.2893	0.485908	29.9417	0.742505
49	79	5	10.58	ATRSIQVDGKTIKAQIWDTAGLERYRAITSA	27.733	0.829054	31.2337	0.314249	40.0393	0.762463	42.688	0.617423		24.6113	0.556455	28.573	0.514353	38.5023	0.635893	42.5603	0.847068
49	80	5	11.13	ATRSIQVDGKTIKAQIWDTAGLERYRAITSAY	27.8013	0.877515	32.4147	0.272693	41.23	0.941705	43.4373	0.595251		24.1163	0.845291	28.9227	0.403279	38.9037	0.917223	43.3927	1.09678
70	79	2	6.875	LERYRAITSA	69.6067	3.31053	73.29	0.766407	71.6727	2.3306	70.1693	0.371729		58.1757	1.6192	61.9333	0.350289	72.275	0.369942	70.7537	0.675658
71	80	3	7.62	ERYRAITSAY	65.7447	2.04363	73.2523	0.680412	76.817	0.907585	74.9577	0.859711		57.1333	0.801372	63.45	0.128969	74.861	0.906938	75.8683	0.789337
80	88	2	8.725	YYRGAVGAL	12.6473	0.660424	15.7117	0.420918	24.41	0.458357	29.9383	0.351082		11.733	0.0502693	14.4553	0.108887	20.706	0.533242	27.1233	0.504303
80	89	2	11.02	YYRGAVGALL	10.469	0.79182	12.3243	0.259001	18.9657	0.572121	23.3523	0.228301		9.047	0.306266	10.8753	0.207235	15.2777	0.321282	20.2387	0.335092
81	88	2	8.04	YRGAVGAL	11.701	0.683529	12.407	0.116512	15.3287	0.341512	21.5583	0.355579		10.8877	0.233659	11.9827	0.186527	14.0303	0.432419	19.5523	0.485918
89	100	2	10.31	LVYDIAKHLTYE	8.74467	0.346616	9.61967	0.312404	17.782	0.944477	32.685	0.594397		12.3543	0.803761	17.2987	0.26223	26.8543	0.377638	40.1787	0.149286
89	102	2	10.73	LVYDIAKHLTYENV	7.043	0.396197	7.99967	0.301631	15.45	0.659751	31.458	0.693279		11.2847	0.782886	17.018	0.314662	26.5853	0.591102	40.685	0.844377
89	108	4	12.555	LVYDIAKHLTYENVERWLKE	4.751	0.193124	6.56367	0.144905	18.6623	0.842201	31.6403	0.543277		6.97433	0.651801	11.6303	0.180012	23.771	0.570965	38.1103	1.61956
89	111	5	13.38	LVYDIAKHLTYENVERWLKELRD	3.65267	0.133275	5.363	0.0700857	16.166	0.636905	28.9903	0.229306		5.76933	0.254885	9.42767	0.223599	20.4003	0.498051	35.0533	0.870866
89	116	4	12.84	LVYDIAKHLTYENVERWLKELRDHADSN	6.01567	0.135434	7.72433	0.0225462	18.665	0.888386	29.987	0.46832		7.744	0.394947	11.137	0.227809	21.759	0.600965	34.647	1.72758
90	100	3	9.4	VYDIAKHLTYE	9.38167	0.650159	10.8517	0.487252	19.89	1.05236	35.667	0.803378		13.632	0.939432	19.417	0.558345	30.2137	0.906213	44.341	1.13605
90	116	5	12.5	VYDIAKHLTYENVERWLKELRDHADSN	6.07133	0.19624	7.81167	0.0580718	18.4507	0.821775	29.8883	0.576462		7.55333	0.693774	10.8347	0.251852	21.254	0.592094	33.771	1.805
90	117	4	12.705	VYDIAKHLTYENVERWLKELRDHADSNI	6.33233	0.145507	8.29533	0.188033	19.421	0.939047	30.9043	0.420369		8.04833	0.382938	11.6997	0.236669	22.6303	0.527786	35.8403	1.82609
91	119	4	13.495	YDIAKHLTYENVERWLKELRDHADSNIVI	6.44	0.163771	8.47967	0.126295	21.1613	0.882774	32.2887	0.354774		8.272	0.310656	11.7727	0.290793	23.7063	0.616678	37.1003	1.32929
101	105	2	8.36	NVERW	6.175	1.62722	12.8927	1.15621	49.3247	1.82701	55.023	2.04924		4.06567	1.22104	9.90433	0.286577	42.507	1.006	54.8293	0.865785
101	108	2	8.855	NVERWLKE	4.23433	2.89384	6.574	0.830893	23.5883	0.269912	30.084	1.08847		2.37433	0.521214	5.181	0.731861	20.3203	0.462063	33.1253	2.67346
101	111	4	10.705	NVERWLKELRD	1.86667	0.837203	2.91067	0.254174	14.924	1.18583	23.0653	2.00023		0.595	0.368614	2.591	0.398034	13.8247	0.690041	24.581	0.381747
101	116	4	10.965	NVERWLKELRDHADSN	7.41867	0.388189	9.44567	0.186977	19.3953	0.893877	24.855	1.03084		7.008	0.356526	8.58667	0.315411	17.337	0.962014	25.6997	1.69802
101	117	4	11.755	NVERWLKELRDHADSNI	8.79267	0.332981	11.2917	0.15503	24.937	0.961726	30.988	0.806672		8.387	0.442122	10.4027	0.440064	22.3347	1.14054	31.909	2.27621
103	116	4	8.535	ERWLKELRDHADSN	8.36333	0.596854	9.27567	0.460201	12.7357	0.444505	16.098	0.977495		8.499	0.549082	9.19333	0.157513	12.06	0.495773	17.2483	0.940109
106	116	2	4.26	LKELRDHADSN	13.1057	1.16446	13.499	0.42955	17.5617	0.750321	20.7017	0.38782		12.372	0.335295	13.3733	0.0861181	16.407	0.28593	20.685	0.909062
107	117	3	4.395	KELRDHADSNI	11.8787	0.562815	12.471	0.691707	15.9757	0.634369	19.491	0.797331		11.774	0.489858	12.9227	0.53294	15.71	0.395015	19.8727	0.660486
109	116	2	3.44	LRDHADSN	20.0343	1.03211	21.4903	0.474995	27.0553	0.828672	28.9237	1.94914		19.7347	0.808719	21.198	0.839658	25.7647	0.785916	28.9783	1.9601
117	138	4	9.845	IVIMLVGNKSDLRHLRAVPTDE	2.44	0.158187	7.29567	0.372587	15.89	0.553667	22.5093	0.58287		6.626	0.655011	13.5237	0.385837	20.6747	0.353271	27.8277	0.413213
118	150	5	10.89	VIMLVGNKSDLRHLRAVPTDEARAFAEKNGLSF	2.70667	0.509785	7.406	0.355287	15.0013	0.336506	21.112	0.767993		5.64833	0.664605	11.9773	0.252556	18.646	1.20345	27.7227	0.609657
120	138	4	7.9	MLVGNKSDLRHLRAVPTDE	3.49733	0.377578	9.76233	0.413207	20.2783	0.469597	25.125	0.626874		8.38567	0.213017	17.5023	0.60398	25.968	0.879739	29.9763	0.745112
121	138	3	6.995	LVGNKSDLRHLRAVPTDE	4.242	0.528888	11.127	0.720967	22.667	0.719275	28.7273	0.744836		10.382	1.09749	20.4513	0.361835	29.491	0.235578	34.422	0.53436
121	141	5	6.735	LVGNKSDLRHLRAVPTDEARA	3.367	0.471431	8.637	0.536831	18.4283	0.672471	24.2123	0.809433		7.79033	0.45348	16.596	0.469927	25.7747	0.334745	32.4167	0.946142
121	150	5	10.235	LVGNKSDLRHLRAVPTDEARAFAEKNGLSF	3.07133	0.42562	8.01933	0.514519	16.6673	0.509013	22.243	0.741037		5.555	0.373814	12.4243	0.190962	20.256	0.526071	30.311	1.05682
122	141	4	6.215	VGNKSDLRHLRAVPTDEARA	3.726	0.403892	9.418	0.487886	19.774	0.800697	25.8057	0.812419		9.63367	1.80316	18.3847	0.719651	27.3437	0.197791	34.3533	0.886256
129	138	3	4.805	RHLRAVPTDE	7.972	1.25658	18.164	1.30324	32.207	1.00414	40.7537	0.731665		12.6027	1.03599	27.2343	0.766786	39.1097	0.169521	46.284	1.53012
139	150	3	9.43	ARAFAEKNGLSF	3.27567	0.480372	8.695	0.54446	16.3813	0.340707	22.723	0.295691		4.01167	0.199021	10.0097	0.126271	17.1033	0.152959	28.5387	0.517664
140	150	2	9.49	RAFAEKNGLSF	4.082	0.413445	9.623	0.618343	18.1117	0.332064	24.7743	1.03168		4.47333	0.63222	11.0883	0.186527	17.8903	0.253743	30.077	0.694449
142	150	1	9.95	FAEKNGLSF	5.45433	0.66279	13.5873	0.923071	24.4657	0.414652	31.7827	0.798501		6.29233	0.446715	14.7277	0.198913	23.854	0.209645	34.5473	0.166025
151	156	1	7.935	IETSAL	1.21267	0.11893	1.849	0.174897	2.782	0.274173	10.0393	1.17681		14.6853	0.581588	20.8447	0.329803	24.7623	0.614358	37.0637	0.445888
157	162	1	4.205	DSTNVE	11.7907	0.615677	22.692	1.02032	41.2953	1.08681	56.354	0.068942		18.975	1.51242	33.1373	0.647943	49.7253	0.407457	63.909	0.893208
157	164	1	4.955	DSTNVEAA	9.713	0.771075	20.7037	1.08404	41.602	1.13898	52.8077	2.38667		14.2103	1.01062	28.3053	0.487632	48.4487	1.00306	60.5807	1.05671
170	183	3	8.62	TEIYRIVSQKQMSD	30.826	1.47944	34.958	0.429696	40.8623	0.509092	42.3083	0.783098		29.1897	0.815924	32.538	0.127185	38.418	0.83097	41.9753	1.56515
170	193	4	7.78	TEIYRIVSQKQMSDRRENDMSPSN	35.6503	1.17974	37.555	0.181248	41.2747	0.810396	40.7073	0.929579		34.7923	0.376707	36.5157	0.46498	40.0043	0.37507	41.1497	0.841729
172	193	4	6.88	IYRIVSQKQMSDRRENDMSPSN	41.0687	1.1007	43.3377	0.832131	46.395	1.09552	46.3507	1.00917		40.111	1.0127	41.8247	0.254559	45.2303	0.541797	45.7577	0.748824
172	216	5	8.45	IYRIVSQKQMSDRRENDMSPSNNVVPIHVPPTTENKPKVQCCQNI	44.0267	1.51068	46.9947	1.06515	49.9177	1.52876	48.728	0.94377		42.895	0.766777	45.408	1.14506	48.116	1.22466	48.3403	1.15262
173	183	3	6.5	YRIVSQKQMSD	41.7853	1.51161	47.0777	1.19212	54.36	0.933343	55.7013	1.15397		39.3763	1.1147	44.1757	0.412401	52.245	0.331325	54.4877	0.0759364
173	193	4	6.215	YRIVSQKQMSDRRENDMSPSN	44.0083	1.68645	46.1873	1.02958	49.4247	1.19584	49.6317	1.07502		43.3797	0.933257	45.0993	0.28687	48.7943	0.220196	49.076	0.777311
173	212	5	7.625	YRIVSQKQMSDRRENDMSPSNNVVPIHVPPTTENKPKVQC	49.7197	1.62108	51.5207	0.298222	53.8647	0.817213	52.8307	0.941995		48.2983	0.5415	50.4823	0.566539	52.763	0.614549	52.8393	0.775447
184	193	2	4.255	RRENDMSPSN	58.3537	1.96823	59.153	2.32961	59.3217	1.42368	57.82	1.23376		57.435	2.14131	60.208	1.04763	59.8727	0.975673	58.734	2.01527
184	212	5	7.465	RRENDMSPSNNVVPIHVPPTTENKPKVQC	60.1233	1.27766	62.4143	0.244079	63.3163	0.932922	61.796	0.693025		58.5023	0.845871	60.8783	0.575109	61.9187	0.357571	60.885	0.227699
184	216	5	8.34	RRENDMSPSNNVVPIHVPPTTENKPKVQCCQNI	53.2337	1.5847	56.4853	0.709021	58.9257	1.14189	57.1287	0.98979		51.1903	0.775574	54.4363	0.780521	56.7607	0.880005	56.2767	0.710195
194	212	3	7.48	NVVPIHVPPTTENKPKVQC	68.225	2.27914	73.177	0.422908	74.353	1.00243	72.603	0.469104		68.246	1.17216	72.3737	0.379421	72.931	0.363743	71.9953	0.303431
194	216	4	8.195	NVVPIHVPPTTENKPKVQCCQNI	59.9637	1.60581	64.821	0.601639	68.3993	0.969627	66.7963	0.59422		57.9517	1.10377	63.08	0.528813	65.9703	0.53861	65.3917	0.344351

## Sheet: Supplemental Figure 5,DEF
Supplemental Data 1. Experiment 3
HDX Experiment 3: Peptides correspond to data shown in Supplemental Figure 5, Panel A + B + C														SH3BP5: 31-455
Methods described as: Mapping the Interfaces Between SH3BP5-Rab11 Complex and Membrane														Rab11: Rab11a 1-211 C-term his
				SH3BP5 peptides	Apo									SH3+MEM
S	E	RT	Z	Sequence	3s	SD	30s	SD	300s	SD	3000s	SD		3s	SD	30s	SD	300s	SD	3000s	SD
30	37	7.94	1	GMEQGLEE	64.5163	1.62115	64.3133	0.860904	62.655	2.44845	64.395	0.648585		66.2105	0.275065	65.6447	0.840036	65.5427	0.335443	65.744	1.17967		Relative % Deuterium Incorporation	100
30	38	8.225	1	GMEQGLEEE	65.2383	1.54942	65.6043	1.2355	63.4433	3.83728	64.823	1.40874		67.723	0.534573	66.63	1.98507	65.765	1.60005	66.8477	2.55514			90
38	49	9.45	2	EEEVDPRIQGEL	62.2497	0.628821	68.5493	0.805532	66.8693	2.10729	67.531	1.28814		60.094	0.69155	68.78	0.989074	68.3603	1.2914	69.1413	0.458347			80
39	49	9.3	2	EEVDPRIQGEL	64.6047	0.854361	71.3783	0.799953	69.7913	2.10743	70.4997	1.13536		62.033	0.731148	71.7793	0.888491	71.0693	1.10594	71.694	0.548602			70
40	49	9.045	2	EVDPRIQGEL	63.935	1.16467	70.7517	1.11939	69.674	2.31775	70.616	0.752308		61.6435	0.4278	71.1503	1.23922	71.472	0.94304	71.765	0.382979			60
43	49	7.905	2	PRIQGEL	71.7037	1.31235	81.5847	2.42919	80.501	2.49037	78.3557	0.113712		67.958	0.172534	80.783	2.01838	79.964	1.06982	79.1707	2.37838			50
50	65	5.7	3	EKLNQSTDDINRRETE	36.1133	2.32883	59.4857	1.03999	59.1097	3.78505	59.548	1.26		34.802	0.272943	60.2443	0.216583	60.7657	0.891471	60.9653	2.52056			40
50	66	7.565	3	EKLNQSTDDINRRETEL	32.356	1.13068	54.5947	0.619742	56.754	2.74966	58.8377	1.5326		30.3865	0.0940452	54.683	0.486797	59.9547	0.0735482	60.1293	0.515775			30
50	68	7.465	3	EKLNQSTDDINRRETELED	27.5167	1.14363	49.9187	1.01963	55.6537	2.20051	56.6523	1.51326		26.708	1.00551	50.3647	1.33363	58.1483	2.05882	62.0137	0.292951			20
50	77	10.285	4	EKLNQSTDDINRRETELEDARQKFRSVL	14.5657	0.707995	30.8667	0.0584494	43.6607	0.994904	58.2297	1.73754		12.373	0.825901	30.1543	0.632077	43.069	1.71229	61.7247	2.03806			10
67	77	8.765	3	EDARQKFRSVL	1.16967	0.288663	4.44067	0.509342	21.8747	1.78796	59.2393	1.09582		0.956	0.0155563	3.78533	0.365478	21.2267	1.76547	62.3127	0.498273
79	88	10.3	2	EATVKLDELV	2.66667	1.24613	4.82767	2.2823	15.8127	2.98674	52.8067	1.10115		2.4115	0.710642	4.59267	1.81127	16.741	5.23608	54.5137	0.79028
87	113	8.695	5	LVKKIGKAVEDSKPYWEARRVARQAQL	9.648	0.53334	22.2617	0.516723	37.9177	1.58035	61.4927	3.07462		8.8975	0.0318198	21.4687	0.540612	40.1303	0.38719	66.2733	1.20002
88	113	8.33	5	VKKIGKAVEDSKPYWEARRVARQAQL	8.06967	0.551095	19.3263	0.431018	34.2043	1.96471	59.2163	2.44237		7.719	0.121622	18.6037	0.350175	37.246	0.37256	63.9643	0.0565361
97	113	8.845	4	DSKPYWEARRVARQAQL	1.52	0.322217	5.47067	0.330113	24.8203	1.61581	62.3723	0.452752		1.273	0.0381838	5.58867	0.304633	27.042	1.62296	68.4173	0.108394
105	113	4.72	2	RRVARQAQL	1.80633	0.35008	4.82367	0.875479	25.966	1.34388	66.0107	1.81363		1.6635	0.829436	5.151	0.575975	29.889	0.658514	70.736	1.30617
114	125	5.83	3	EAQKATQDFQRA	4.25533	0.619334	17.4983	1.61613	51.49	1.26168	74.176	1.27327		4.742	0.138593	19.3437	1.77194	55.3343	0.5392	75.209	0.810758
114	127	6.465	2	EAQKATQDFQRATE	3.59267	0.474743	18.5177	0.64446	57.0547	1.35255	77.0437	1.00056		3.655	0.019799	19.7607	1.06982	61.0707	0.403163	78.1787	0.388549
114	129	9.79	2	EAQKATQDFQRATEVL	2.13467	0.395543	12.5413	0.0834825	47.198	1.09431	70.821	1.47678		1.892	0.00707107	13.085	0.377004	49.847	1.40192	72.5433	1.02455
122	129	8.72	2	FQRATEVL	3.93033	0.682411	16.2043	0.631264	51.4667	0.404384	77.763	0.724902		3.4315	0.0558614	18.53	1.30525	55.1767	0.852204	79.5723	0.466511
128	134	4.045	2	VLRAAKE	5.27833	1.53084	29.193	0.898636	69.2147	1.10104	77.6977	3.4788		6.2405	0.0615183	30.855	1.64472	70.269	1.17106	77.0767	2.08966
130	138	8.02	2	RAAKETISL	25.1183	0.693357	56.506	0.293546	69.662	2.59701	72.6657	1.31827		25.5575	0.645588	58.972	0.441116	72.6757	0.2285	73.7107	0.632385
139	143	5.34	1	AEQRL	63.2643	2.02438	83.5703	0.500358	82.5287	1.46496	83.8353	2.55653		64.604	2.1496	84.2287	1.50317	84.012	0.176771	83.0003	1.31305
139	154	7.975	3	AEQRLLEDDKRQFDSA	53.2807	0.903571	59.1503	0.408718	56.8473	2.56264	58.5847	1.77962		54.5095	0.720542	60.2087	0.487155	59.6813	0.0746481	59.9667	0.613679
144	154	6.375	2	LEDDKRQFDSA	51.036	1.79863	52.0243	0.617785	50.3517	2.72431	51.208	0.637082		53.6755	0.282136	52.432	0.93775	52.418	0.548068	51.7857	0.750012
147	154	5.295	2	DKRQFDSA	65.7197	2.42751	68.142	1.0054	66.1547	2.39025	67.4163	1.6585		68.7445	0.0898026	67.4657	1.22601	67.779	1.57443	67.0883	1.14522
155	168	9.325	2	WQEMLNHATQRVME	23.796	0.734008	56.3877	0.590177	64.203	2.01606	64.4973	0.808458		24.033	0.516188	57.7953	0.459343	65.2963	1.376	66.098	0.476617
156	168	7.765	3	QEMLNHATQRVME	22.449	0.840732	55.8267	0.70021	63.8	2.05765	64.5647	1.04626		23.205	0.613769	57.5957	0.603757	66.4633	0.0710375	65.7113	0.510288
156	178	9.065	4	QEMLNHATQRVMEAEQTKTRSEL	15.008	0.0955039	49.5573	1.26374	67.7467	1.87829	69.9117	2.28687		14.2375	0.0304056	50.408	0.797009	67.848	1.94419	69.603	0.7578
169	178	5.045	2	AEQTKTRSEL	9.77533	0.661393	43.0273	0.414484	66.0533	2.5116	67.5593	1.83204		9.499	0.196576	43.1683	1.18969	67.6157	1.36277	67.3817	1.00288
169	187	5.5	4	AEQTKTRSELVHKETAARY	3.93467	0.600148	18.3973	0.397807	39.4903	3.15896	47.7817	1.36873		3.794	0.592555	18.8073	0.80812	41.4267	1.19643	48.2197	1.29218
169	191	6.405	4	AEQTKTRSELVHKETAARYNAAM	2.89933	0.403056	16.2653	0.349718	38.2803	2.11435	51.0247	1.09709		2.6695	0.125158	16.1667	0.33137	41.2763	0.393712	53.4653	0.220559
170	178	5.015	2	EQTKTRSEL	8.83667	0.705085	38.9747	0.427755	63.585	1.91247	64.8837	1.45674		8.496	0.270115	38.9933	1.1449	64.1297	1.61686	64.0583	2.19534
179	191	5.715	2	VHKETAARYNAAM	2.73433	0.638774	12.4083	0.560504	37.424	0.792153	55.3157	1.12742		2.886	0.0155563	11.6333	0.509879	39.0903	0.291308	58.5823	0.431384
195	214	8.54	5	RQLEKKLKRAINKSKPYFEL	15.4257	1.29382	27.7733	1.27235	37.3273	3.26328	55.761	3.84393		13.754	0.00565685	25.979	0.809536	39.9783	1.06874	59.0913	0.185055
223	232	7.71	2	EQLKKTVDDL	1.467	0.431146	7.33067	0.322308	25.234	1.22585	56.6473	1.34435		1.1205	0.111016	6.858	0.144541	27.633	0.320345	59.5383	0.533983
233	252	10.225	3	QAKLTLAKGEYKMALKNLEM	53.6733	0.965682	66.5997	0.151282	66.6897	1.49455	66.3357	1.07813		48.69	1.26714	66.8153	0.859168	67.993	1.47009	68.1023	1.69611
239	252	9.695	3	AKGEYKMALKNLEM	63.2767	0.603384	67.3797	0.32515	66.043	1.77344	65.9173	0.83301		58.62	0.506288	67.8957	0.470346	67.2397	1.60675	67.6633	1.09843
253	280	6.195	4	ISDEIHERRRSSAMGPRGCGVGAEGSST	48.144	2.6052	49.6393	1.01829	47.6947	2.69333	48.8627	0.739985		51.619	0.516188	51.1703	1.14467	51.0333	0.932331	49.7583	0.820332
253	282	6.695	5	ISDEIHERRRSSAMGPRGCGVGAEGSSTSV	50.0293	1.46931	50.5633	0.645821	48.253	2.78738	50.0643	1.37195		52.2185	0.724784	51.491	0.416187	51.7387	0.164686	51.1477	0.598022
253	294	7.32	5	ISDEIHERRRSSAMGPRGCGVGAEGSSTSVEDLPGSKPEPDA	50.5917	1.05663	50.7917	0.765778	49.036	2.02896	50.742	1.43359		52.088	0.859842	51.622	0.571525	51.7497	0.188744	51.664	0.636342
256	282	6.165	4	EIHERRRSSAMGPRGCGVGAEGSSTSV	52.0173	2.60912	53.0337	0.602197	51.524	2.82397	52.5963	1.06271		54.778	0.709935	53.714	0.652769	54.2267	0.567036	53.3543	0.444673
281	297	9.56	2	SVEDLPGSKPEPDAISV	65.9387	0.381913	66.5613	0.341705	65.244	1.59863	65.5767	1.17093		66.8145	0.689429	67.0187	0.783416	66.4673	1.13249	66.9493	0.64712
283	297	9.2	2	EDLPGSKPEPDAISV	67.951	0.303111	68.416	0.379501	66.6623	2.35137	67.7327	0.824732		68.9905	0.378302	68.9727	0.415521	68.3823	0.937079	68.9637	0.527968
283	301	9.125	2	EDLPGSKPEPDAISVASEA	71.4767	0.532055	71.7047	0.235071	69.9407	2.45364	71.3387	1.10154		72.5875	0.183141	72.4683	0.460033	71.8423	0.910684	72.6437	0.292268
302	310	9.985	2	FEDDSCSNF	38.7553	0.543369	38.8503	0.956578	37.704	1.50161	37.4603	1.3113		39.326	1.53725	39.5667	1.07236	38.8393	1.51406	38.7007	0.841543
310	324	10.04	2	FVSEDDSETQSVSSF	64.5253	0.85074	63.475	0.676009	62.9997	1.50141	62.0623	1.38131		63.559	0.883883	63.5717	0.833577	63.3663	1.72486	63.0697	1.0174
311	324	9.18	2	VSEDDSETQSVSSF	65.1743	0.918704	64.3557	0.56972	63.1703	2.1819	63.5817	0.613303		64.976	0.308299	65.1277	0.36653	64.491	1.46509	65.1747	0.646809
324	338	10.825	2	FSSGPTSPSEMPDQF	63.2157	0.37276	64.0377	0.610145	62.6277	1.38717	63.1393	1.35659		64.938	1.39441	64.573	1.40832	64.397	0.999002	64.5223	0.910959
325	357	12.37	3	SSGPTSPSEMPDQFPAVVRPGSLDLPSPVSLSE	66.1153	0.346041	67.311	0.196726	66.3973	0.781042	67.1363	1.15105		68.7085	0.0487904	68.1823	0.341503	68.3267	0.156711	68.013	0.377873
339	354	10.165	2	PAVVRPGSLDLPSPVS	80.4057	0.48695	80.651	0.0718401	79.2643	1.20804	79.7487	1.42506		81.8535	0.205768	81.348	0.420308	80.9057	0.677367	81.3037	1.07754
339	355	11.91	2	PAVVRPGSLDLPSPVSL	76.9443	0.328266	77.8627	0.233003	76.9727	1.09515	77.2797	1.50617		78.71	0.425678	78.214	0.8096	78.4883	0.55989	78.1717	0.4363
356	361	11.46	1	SEFGMM	71.4333	0.309933	71.3677	0.817451	70.0297	2.19816	69.0307	2.26374		71.838	1.80029	71.7617	1.4037	70.648	1.55634	70.0907	0.635521
358	362	14.105	1	FGMMF	74.7707	0.725896	75.9183	0.283331	75.1677	0.9739	75.6547	1.83533		77	0.0579828	76.0143	0.590906	76.006	0.264153	76.1023	0.647855
359	380	12.1	2	GMMFPVLGPRSECSGASSPECE	51.477	0.239025	52.6633	0.429092	51.6023	1.24768	51.6327	1.39541		53.754	1.22612	53.902	1.34607	53.768	0.594107	52.9527	0.32079
363	379	7.7	2	PVLGPRSECSGASSPEC	66.9677	0.474291	67.618	0.686874	65.5957	2.40071	67.5347	1.28573		69.5405	0.402344	68.7877	0.675296	68.789	0.101533	68.9243	0.899612
363	380	7.655	2	PVLGPRSECSGASSPECE	64.9687	0.575865	65.539	0.647707	63.557	1.98132	65.666	1.50797		67.153	0.797616	66.6527	0.397	66.513	0.038	66.7993	0.727222
380	391	4.09	3	EVERGDRAEGAE	57.9007	1.47396	60.03	0.964442	59.1723	0.488013	58.5217	2.38643		60.9975	0.265165	59.3453	1.77153	59.4577	1.01397	57.405	0.639573
381	391	3.865	2	VERGDRAEGAE	58.619	1.71628	59.3873	0.628542	58.9587	1.91385	58.0863	2.36182		61.2335	0.402344	59.7823	1.83874	59.2517	1.09726	55.9437	2.01653
381	427	5.635	5	VERGDRAEGAENKTSDKANNNRGLSSSSGSGGSSKSQSSTSPEGQAL	50.0687	2.28761	51.9137	1.03752	49.5107	3.02586	50.8067	1.07321		53.3145	0.0940452	52.1067	0.960186	52.578	0.557425	51.302	0.584896
381	428	5.665	5	VERGDRAEGAENKTSDKANNNRGLSSSSGSGGSSKSQSSTSPEGQALE	50.497	2.90602	52.6333	0.777252	50.3683	2.94063	51.6797	0.833813		54.1105	0.125158	52.9953	1.02727	53.4587	0.320502	52.1223	0.546242
381	438	9.895	5	VERGDRAEGAENKTSDKANNNRGLSSSSGSGGSSKSQSSTSPEGQALENRMKQLSLQC	42.514	0.605664	43.1703	0.536456	41.629	1.34211	41.6903	0.914838		42.9045	1.37674	43.385	0.737094	42.716	1.37901	42.6027	1.08682
437	448	6.095	2	QCSKGRDGIIAD	59.0603	0.851381	59.5913	0.914128	60.1013	4.78448	59.2387	0.429365		61.1235	0.205768	59.811	0.170564	60.2283	0.932481	59.2303	0.416063
439	448	5.98	2	SKGRDGIIAD	58.8	2.17538	60.479	0.15583	58.329	2.54586	59.4327	1.14868		61.4135	0.456084	60.3983	1.26223	60.3093	0.573197	59.3117	1.00726
					SH3 + MEM + Rab									SH3 + Rab
S	E	RT	Z	Sequence	3s	SD	30s	SD	300s	SD	3000s	SD		3s	SD	30s	SD	300s	SD	3000s	SD
30	37	7.94	1	GMEQGLEE	64.6107	1.36334	65.9923	0.667392	64.372	1.28197	65.54	0.798438		63.9073	0.350309	63.526	0.914523	65.1633	2.718	64.6897	1.1642
30	38	8.225	1	GMEQGLEEE	65.4273	1.78066	66.8863	1.399	64.8467	2.57326	65.9807	1.49957		64.3183	1.25431	64.017	1.91392	65.639	3.52986	64.8957	1.79659
38	49	9.45	2	EEEVDPRIQGEL	29.7517	2.31001	51.866	1.99887	65.505	1.59804	68.398	1.40222		41.3313	0.634221	58.5697	1.94278	68.435	3.38691	68.2213	0.896009
39	49	9.3	2	EEVDPRIQGEL	28.802	2.44188	52.8847	1.79569	68.1107	1.40764	70.6647	1.18872		41.4077	1.09526	60.947	2.63445	71.7457	4.04814	71.7157	0.739755
40	49	9.045	2	EVDPRIQGEL	30.2153	6.67426	54.6723	2.60534	70.0543	1.04818	75.2543	0.584274		45.8073	2.9402	63.0387	0.219393	73.8597	2.08522	73.5587	0.572269
43	49	7.905	2	PRIQGEL	26.748	3.39081	55.4033	1.65278	75.3223	1.41901	79.5727	1.15665		41.991	0.903786	66.195	3.2726	82.675	4.32899	78.672	1.8875
50	65	5.7	3	EKLNQSTDDINRRETE	8.255	5.44641	28.237	2.66019	50.1173	3.44428	59.4767	1.24763		22.185	0.224426	40.921	1.11198	55.7633	7.34043	58.1337	3.86781
50	66	7.565	3	EKLNQSTDDINRRETEL	9.56633	3.35888	24.759	1.13316	46.9503	2.40251	57.766	0.447508		18.5577	0.153419	35.841	4.08418	55.1233	4.96544	57.9803	2.62836
50	68	7.465	3	EKLNQSTDDINRRETELED	7.141	1.73001	22.6803	1.35961	43.871	2.2614	58.052	0.563904		17.58	1.06711	33.9287	1.28807	53.9903	2.44462	58.489	2.02851
50	77	10.285	4	EKLNQSTDDINRRETELEDARQKFRSVL	4.26	1.16991	13.297	0.673036	31.2103	2.32982	53.1303	2.36992		8.443	0.773605	20.9767	1.61196	38.897	3.26878	56.2533	1.44416
67	77	8.765	3	EDARQKFRSVL	1.10033	0.372893	2.368	0.37385	13.4743	0.991527	46.5507	1.37579		0.987	0.345605	3.60433	0.641436	17.2533	2.4601	51.81	2.11358
79	88	10.3	2	EATVKLDELV	2.522	1.17513	3.95933	1.75247	13.54	1.2155	49.7463	1.05791		3.242	1.68447	4.75567	1.6391	15.0567	1.33509	53.875	0.804266
87	113	8.695	5	LVKKIGKAVEDSKPYWEARRVARQAQL	8.06767	0.895458	17.4567	0.0983328	37.668	1.423	61.3917	1.33287		9.56267	0.319639	22.408	0.0259808	40.6863	1.39298	63.6243	1.3231
88	113	8.33	5	VKKIGKAVEDSKPYWEARRVARQAQL	6.78933	0.613936	15.0407	0.411116	34.651	0.862544	59.9383	0.634528		8.10567	0.273251	19.4887	0.188216	36.9187	0.477561	62.04	1.54534
97	113	8.845	4	DSKPYWEARRVARQAQL	1.65	0.759386	5.62067	0.473023	25.925	0.621134	62.272	1.20123		1.63	0.428837	6.46767	0.118934	28.191	2.0715	66.838	0.67794
105	113	4.72	2	RRVARQAQL	2.41633	0.125097	5.32867	0.649402	29.9387	2.71409	70.0507	1.74841		1.88433	0.840233	5.428	0.121244	27.75	1.79454	70.2273	1.18366
114	125	5.83	3	EAQKATQDFQRA	4.90433	0.859078	16.0197	1.15013	57.5253	1.74606	76.0693	0.824273		4.87633	0.931022	17.3013	1.6772	54.4183	3.87862	74.4293	2.61602
114	127	6.465	2	EAQKATQDFQRATE	4.17333	0.928991	16.9187	1.20005	62.469	1.75074	78.384	0.79331		3.86267	0.622837	19.3973	2.034	59.604	3.252	76.9667	2.45352
114	129	9.79	2	EAQKATQDFQRATEVL	2.486	0.771648	12.2113	0.775836	53.523	1.44	72.566	1.80796		2.308	0.375645	13.2767	1.50284	50.1303	1.99604	72.513	1.10809
122	129	8.72	2	FQRATEVL	3.85867	1.1449	15.8087	0.608002	58.78	0.745066	80.5963	1.31174		3.95867	0.76873	17.9577	0.737276	54.3887	1.82679	79.0173	1.47776
128	134	4.045	2	VLRAAKE	7.65067	1.3753	31.4717	1.23414	73.6673	2.41601	78.7057	3.18349		5.57233	0.223048	28.0207	3.57957	70.3877	4.72247	79.8123	2.10859
130	138	8.02	2	RAAKETISL	23.32	0.305182	58.6077	0.242574	72.54	1.37665	73.9613	0.571539		24.1823	1.11815	55.622	2.40235	72.6687	3.14926	73.5633	1.7253
139	143	5.34	1	AEQRL	58.293	2.06084	84.8173	1.01446	82.908	1.74407	84.796	1.08944		61.9273	1.91961	82.358	1.05309	85.2497	5.83359	83.6437	2.09949
139	154	7.975	3	AEQRLLEDDKRQFDSA	51.4247	0.981979	60.1957	0.751654	58.1107	1.68936	59.4343	0.471186		52.5123	0.861948	57.775	0.592361	59.1373	2.34666	58.9637	2.06728
144	154	6.375	2	LEDDKRQFDSA	52.645	1.08967	53.1703	0.928486	52.155	0.636085	52.9547	0.827403		52.122	0.925452	51.2467	0.610837	51.6037	3.75619	51.433	2.51979
147	154	5.295	2	DKRQFDSA	68.1163	1.05967	68.496	1.46841	67.5243	1.31898	68.3483	1.94169		66.65	1.40861	65.7173	1.12641	67.943	5.46279	66.5193	1.83175
155	168	9.325	2	WQEMLNHATQRVME	20.4673	0.524961	55.141	1.20841	65.4197	2.03597	65.93	1.586		22.3583	0.496643	55.1977	1.7003	66.467	2.96827	65.8323	1.14472
156	168	7.765	3	QEMLNHATQRVME	19.4163	0.122818	54.622	0.511012	64.7083	1.56564	65.3287	0.487583		21.4163	1.16003	54.519	1.3077	65.492	2.93073	64.7343	1.58095
156	178	9.065	4	QEMLNHATQRVMEAEQTKTRSEL	12.3853	0.681361	48.217	2.18573	69.096	1.43408	71.2117	1.43857		14.143	1.04977	47.8767	1.17375	69.374	2.28722	68.4673	1.4403
169	178	5.045	2	AEQTKTRSEL	8.65	0.655902	38.7287	0.673568	65.8377	2.07656	68.3243	1.87671		9.90367	0.461122	42.0367	2.5005	67.2327	5.98874	67.3357	2.15797
169	187	5.5	4	AEQTKTRSELVHKETAARY	3.31767	0.457071	15.1863	0.562445	38.051	2.40034	48.1917	2.33866		3.787	0.335871	16.755	1.00286	38.3733	4.90495	47.0727	3.58086
169	191	6.405	4	AEQTKTRSELVHKETAARYNAAM	2.69333	0.557105	13.2717	0.636221	38.5447	1.299	52.8137	0.937387		3.09833	0.289711	15.4647	1.14604	38.339	3.28184	50.457	3.2184
170	178	5.015	2	EQTKTRSEL	8.25	0.346238	35.51	0.435951	63.3773	2.30881	65.3753	2.50458		9.26533	0.421218	38.7	2.77128	65.1477	5.75951	65.0637	2.97092
179	191	5.715	2	VHKETAARYNAAM	2.97033	0.841984	10.1857	0.920611	37.1463	1.6732	58.3993	2.02512		3.012	0.433858	12.2537	1.17202	38.111	2.32543	57.324	1.48903
195	214	8.54	5	RQLEKKLKRAINKSKPYFEL	9.82467	1.31515	19.6503	0.435259	31.7393	1.34225	50.6643	1.41733		14.6327	0.534154	27.0003	0.678387	39.9633	0.913457	56.601	2.33265
223	232	7.71	2	EQLKKTVDDL	1.362	0.518709	5.09633	0.614874	17.859	0.940381	39.304	1.21714		1.476	0.482274	6.426	0.703213	20.9583	2.27507	48.7207	2.93791
233	252	10.225	3	QAKLTLAKGEYKMALKNLEM	3.48667	1.35154	32.0847	2.11601	62.3463	4.31064	67.168	2.20095		27.583	1.49279	45.3987	4.20138	68.218	3.19712	67.4303	1.41937
239	252	9.695	3	AKGEYKMALKNLEM	18.1227	3.87956	33.92	2.32342	63.2203	4.39485	66.6923	1.89942		32.8667	1.59295	47.0653	3.87691	67.2253	3.55967	66.6937	1.07753
253	280	6.195	4	ISDEIHERRRSSAMGPRGCGVGAEGSST	43.973	0.543069	47.1917	0.94721	48.553	1.75286	49.8087	1.09175		45.162	0.845032	45.871	0.20265	47.8023	4.56502	47.801	2.5916
253	282	6.695	5	ISDEIHERRRSSAMGPRGCGVGAEGSSTSV	45.544	0.632856	48.1227	0.350487	49.34	0.802186	50.796	0.428599		46.0617	0.623692	47.2557	0.404723	49.0047	3.17872	48.7467	2.77175
253	294	7.32	5	ISDEIHERRRSSAMGPRGCGVGAEGSSTSVEDLPGSKPEPDA	48.0537	0.683997	49.8657	0.164245	50.1217	0.9191	52.0063	0.472425		48.198	0.610091	49.0653	0.108542	51.1327	2.06067	50.397	2.02779
256	282	6.165	4	EIHERRRSSAMGPRGCGVGAEGSSTSV	50.6383	0.991444	52.3633	0.655942	51.9823	1.16429	53.357	0.85427		50.589	0.887881	50.7863	0.0023094	51.6853	4.09486	51.2263	2.62113
281	297	9.56	2	SVEDLPGSKPEPDAISV	65.815	1.1229	66.5907	1.48835	66.4983	1.49363	66.8197	1.24173		64.6203	0.624141	65.06	1.00979	67.326	3.17586	66.2933	1.04252
283	297	9.2	2	EDLPGSKPEPDAISV	67.9087	1.04075	68.581	1.2233	68.2103	1.29591	68.5263	1.13823		66.601	0.855249	67.1487	0.870644	69.147	3.2326	68.287	1.10162
283	301	9.125	2	EDLPGSKPEPDAISVASEA	71.6067	1.12138	71.9753	1.3055	71.8473	1.50581	72.091	1.29606		69.9557	0.697744	70.1617	1.18934	72.3937	3.50025	71.3543	1.31174
302	310	9.985	2	FEDDSCSNF	38.205	1.41237	38.431	1.78437	38.4323	0.621342	38.69	1.35877		36.8787	1.19173	38.1037	0.152998	38.5193	2.0049	38.524	1.65062
310	324	10.04	2	FVSEDDSETQSVSSF	63.6627	0.698736	63.7193	2.24744	63.4407	0.797243	63.7407	2.2071		62.623	1.37635	63.5353	0.231517	65.718	2.74794	63.854	1.24314
311	324	9.18	2	VSEDDSETQSVSSF	64.291	0.659702	64.575	1.3743	63.7903	1.8217	65.0957	1.35903		63.3813	0.645927	63.837	0.0866025	65.7853	3.15514	64.153	1.33349
324	338	10.825	2	FSSGPTSPSEMPDQF	63.476	1.15303	63.4573	1.47587	64.0283	0.497665	63.8857	1.30048		61.451	0.873666	62.522	0.564649	64.3723	3.36484	63.2483	1.02269
325	357	12.37	3	SSGPTSPSEMPDQFPAVVRPGSLDLPSPVSLSE	67.5337	0.657766	67.695	0.624818	67.6703	0.847527	68.275	0.610663		65.8097	0.26704	66.2427	0.650674	68.4097	2.95673	67.2087	0.766187
339	354	10.165	2	PAVVRPGSLDLPSPVS	81.0047	0.804042	81.4083	1.26598	81.2003	0.222316	80.918	1.01915		79.831	0.519587	79.6983	0.475159	82.005	3.82716	80.079	0.596888
339	355	11.91	2	PAVVRPGSLDLPSPVSL	77.8347	0.776178	78.313	0.894412	78.4353	0.919919	78.7163	0.798764		76.5007	0.173828	76.5107	1.17029	79.245	3.60637	77.8213	0.792662
356	361	11.46	1	SEFGMM	71.898	0.850485	72.0803	2.05572	71.438	1.1191	71.2233	1.69638		70.8413	0.49978	70.8713	1.67547	72.212	4.06471	71.0033	0.506243
358	362	14.105	1	FGMMF	75.5607	1.61815	75.9163	0.714681	75.6243	0.448821	76.4417	0.474001		74.4163	1.00442	74.629	1.2211	76.8013	4.18824	74.6663	0.969993
359	380	12.1	2	GMMFPVLGPRSECSGASSPECE	52.288	1.2135	52.575	0.759759	52.4147	0.32527	53.3863	0.753024		50.4483	0.33669	50.9987	0.998816	52.4487	2.67908	51.3857	1.14102
363	379	7.7	2	PVLGPRSECSGASSPEC	67.2837	1.36365	67.9817	0.681518	67.03	0.595922	68.364	0.348121		65.449	0.7082	65.8777	0.260962	67.439	3.27965	67.133	2.94485
363	380	7.655	2	PVLGPRSECSGASSPECE	64.9143	1.54385	65.4473	0.521145	64.7007	0.356615	66.0247	0.26713		63.303	0.648297	63.761	0.112583	65.1267	3.0323	64.9813	2.79241
380	391	4.09	3	EVERGDRAEGAE	58.5367	1.46718	59.4193	1.2338	58.3293	2.40401	58.7607	2.25153		58.3627	1.45811	57.0167	1.34176	58.8543	5.31423	59.208	0.783754
381	391	3.865	2	VERGDRAEGAE	58.8297	1.97863	58.804	1.92064	58.051	2.58679	57.6463	2.87854		57.351	2.76278	56.709	2.16853	58.543	6.22625	58.8127	1.26381
381	427	5.635	5	VERGDRAEGAENKTSDKANNNRGLSSSSGSGGSSKSQSSTSPEGQAL	51.0823	1.96621	51.154	0.955776	49.7827	2.42837	51.5243	1.2488		49.7907	1.05537	49.2583	0.266158	49.6847	4.78431	49.913	3.47605
381	428	5.665	5	VERGDRAEGAENKTSDKANNNRGLSSSSGSGGSSKSQSSTSPEGQALE	51.7327	1.80362	51.891	0.937163	50.507	2.49526	52.1847	1.18824		50.4377	1.05107	49.9263	0.219393	50.4473	4.74009	50.5137	3.1982
381	438	9.895	5	VERGDRAEGAENKTSDKANNNRGLSSSSGSGGSSKSQSSTSPEGQALENRMKQLSLQC	42.2877	1.6227	42.6823	1.78512	42.84	0.929382	43.055	1.53866		41.3803	1.34602	42.304	0.254611	43.2603	2.06466	43.2217	0.90042
437	448	6.095	2	QCSKGRDGIIAD	59.8223	1.17767	59.9347	0.629969	58.8493	1.00093	60.5393	0.398178		59.4117	0.507145	58.8603	0.515574	60.3487	3.45711	59.208	1.45487
439	448	5.98	2	SKGRDGIIAD	59.1773	1.3294	60.3083	1.05533	59.3367	1.17252	59.693	1.23414		58.507	0.779151	57.8947	1.33657	59.0713	4.69346	58.689	2.37847

## Sheet: Supplemental Figure 7, F
Supplemental Data 1. Experiment 4
HDX Experiment 4: Peptides correspond to data shown in Sup Fig 7, F															Rab11: Rab11a 1-211 C-term his								Rab11: Rab11a (S154L) 1-211 C-term his
Methods described as: Mapping changes in clinically relevant Rab11 mutants															Rab11: Rab11a (K24R) 1-211 C-term his								Rab11: Rab11a (V22M) 1-211 C-term his
				Rab11 peptides		WT				K24R					S154L					V22M											WT
S	E	RT	Z	Sequence	3s at 1 ºC	SD	300s	SD		3s at 1 ºC	SD	300s	SD		3s at 1 ºC	SD	300s	SD		3s at 1 ºC	SD	300s	SD			S	E	Z	RT	Sequence	3s at 1 ºC	SD	300s	SD
10	16	12.65	2	YLFKVVL	-0.190333	0.293916	10.181	0.289936		-0.371333	0.0716961	18.1633	0.340788		4.56033	2.35526	35.6333	0.770196		2.14567	0.661369	31.8567	1.59591	Average % Deuterium incorporation	100	12	16	1	10.25	FKVVL	0.572333	0.252694	0.910333	0.0992287
12	16	10.42	1	FKVVL	0.399333	0.0816966	0.714333	0.0653095		0.601667	0.205816	1.33033	0.283673		11.115	1.07931	36.0587	0.871502		6.42133	0.626642	20.144	0.312237		90	12	27	3	10.25	FKVVLIGDSGVGKSNL	1.53167	0.141846	5.129	0.10547
28	36	8.185	2	LSRFTRNEF	3.388	0.340049	33.3973	0.361378		5.44933	0.293643	46.2903	0.482554		43.224	0.941672	54.0937	0.243529		37.9427	0.85729	51.8867	1.69128		80	17	28	2	8.91	IGDSGVGKSNLL	2.566	0.360426	4.67033	0.146029
28	36	8.185	3	LSRFTRNEF	3.39167	0.424962	33.4937	0.351321		5.102	0.65709	46.3753	0.378176		43.094	0.755643	53.9363	0.177292		37.9957	0.952421	51.7497	1.44402		70	150	156	1	9.66	FIETSAL	1.22067	0.182965	5.03	0.635696
28	38	10.135	3	LSRFTRNEFNL	12.014	0.306769	40.949	0.311082		12.8927	0.29696	49.293	0.464819		44.8263	0.596819	54.3243	0.21922		40.4527	0.815025	52.4523	0.491115		60	151	156	1	7.875	IETSAL	1.46233	0.0640651	5.79433	0.325316
28	47	9.305	4	LSRFTRNEFNLESKSTIGVE	30.131	0.693463	48.409	0.662863		31.9923	0.367949	52.4603	0.314669		43.365	1.22413	53.6213	0.158197		42.1537	0.875012	53.052	0.113578		50
28	48	10.87	3	LSRFTRNEFNLESKSTIGVEF	29.4813	0.56059	49.343	0.249602		30.683	0.151502	53.022	0.967589		40.6513	0.898856	52.261	0.130885		39.1597	0.639144	53.1023	0.55229		40
29	36	7.435	3	SRFTRNEF	4.78033	1.09606	39.8637	1.04724		7.389	1.16588	52.3123	1.74213		48.6723	0.101928	58.453	0.230597		47.2513	2.18991	58.1827	0.851817		30						K24R
32	36	6.415	2	TRNEF	8.186	1.35297	61.998	0.704564		12.823	1.3009	63.602	1.11791		54.5783	0.392036	62.8633	1.28296		46.8797	1.19094	62.4087	2.09233		20	S	E	Z	RT	Sequence	3s at 1 ºC	SD	300s	SD
32	38	9.645	2	TRNEFNL	21.6963	0.627157	62.1763	0.437884		23.5683	0.634078	62.7973	0.331865		54.5743	0.767	62.6303	0.927532		49.36	1.14158	62.13	0.361065		10	12	16	1	10.245	FKVVL	0.823667	0.14609	1.58067	0.385628
37	45	6.085	2	NLESKSTIG	58.084	1.25273	70.658	0.583041		60.9637	0.775207	70.507	1.20659		56.2533	0.502868	69.5723	0.401219		57.967	1.29029	69.7987	1.57425			12	27	3	10.245	FKVVLIGDSGVGRSNL	2.54767	0.722593	21.7933	1.2481
37	47	7.11	2	NLESKSTIGVE	52.9543	1.28396	68.2933	0.608976		55.6367	0.528175	68.331	0.72875		52.116	0.58963	66.1293	0.139343		53.5977	1.17955	67.208	1.55472			17	28	2	9.055	IGDSGVGRSNLL	4.21533	0.550714	35.586	0.25557
37	48	10.49	2	NLESKSTIGVEF	43.3383	1.12992	63.1077	0.550393		45.75	0.247782	64.06	0.396524		44.6033	0.793525	60.8763	0.313026		44.076	0.936241	61.4363	0.396212			150	156	1	9.665	FIETSAL	4.47	0.897358	49.0967	0.819483
39	47	5.71	2	ESKSTIGVE	52.622	1.13751	67.537	0.673184		55.7983	0.279216	67.331	0.75716		49.0593	0.843057	65.3417	0.607334		50.7997	1.16272	67.2783	1.22131			151	156	1	7.875	IETSAL	4.16233	0.424891	45.7367	0.74639
39	48	9.765	1	ESKSTIGVEF	38.341	0.511848	59.5097	0.203267		40.9827	0.24366	60.3223	0.227016		39.1163	0.632957	56.6373	0.616567		38.6063	1.24298	58.7727	0.755752
48	71	9.885	3	FATRSIQVDGKTIKAQIWDTAGQE	12.061	0.400701	34.3017	0.507056		13.6743	0.305171	43.3917	0.771752		34.6787	0.420787	65.4827	0.380618		16.126	1.09116	63.227	0.209716
48	73	9.995	4	FATRSIQVDGKTIKAQIWDTAGQERY	16.9437	0.556717	37.0513	0.431486		18.3003	0.096293	44.202	0.480028		35.1823	1.52304	66.2653	0.614664		19.2013	0.483659	61.914	0.59509								S154L
48	79	10.085	5	FATRSIQVDGKTIKAQIWDTAGQERYRAITSA	29.105	0.3352	45.7853	0.366575		29.8847	0.318812	52.234	0.519195		39.4157	1.05789	68.527	0.246842		30.8727	0.705217	64.525	0.207191			S	E	Z	RT	Sequence	3s at 1 ºC	SD	300s	SD
48	80	10.28	5	FATRSIQVDGKTIKAQIWDTAGQERYRAITSAY	28.568	0.307511	46.3313	0.454504		29.6913	0.271283	53.0247	0.509804		40.0587	0.753287	67.6143	0.607209		31.33	0.938957	63.8997	0.258614			12	16	1	10.245	FKVVL	12.8187	0.684211	38.212	0.824123
49	73	9.48	4	ATRSIQVDGKTIKAQIWDTAGQERY	17.974	0.462451	38.428	0.304777		19.491	0.16072	47.1423	0.511998		38.0983	0.597356	67.6037	0.0950596		23.8453	3.19108	62.6933	0.609899			12	27	3	10.245	FKVVLIGDSGVGKSNL	28.6217	0.405385	43.5573	0.444024
49	79	9.715	4	ATRSIQVDGKTIKAQIWDTAGQERYRAITSA	30.1697	0.30333	46.6457	0.404002		30.9937	0.312898	53.3773	0.428143		40.493	0.87122	69.0933	0.409128		32.0087	1.25502	64.872	0.578793			17	28	2	8.92	IGDSGVGKSNLL	43.0407	0.421711	54.0193	0.110387
65	73	7.89	2	WDTAGQERY	42.2217	0.402627	61.3223	0.24216		45.7687	1.72829	62.2877	0.695946		45.737	1.87263	60.53	1.22047		45.129	1.39354	62.005	0.923286			150	156	1	7.87	FIETLAL	15.9683	0.355264	54.3707	0.133193
65	79	8.51	3	WDTAGQERYRAITSA	56.681	0.214784	67.7353	0.467361		57.102	0.960464	68.2743	0.473986		45.1137	1.33127	67.6297	0.923648		50.261	1.26874	67.384	0.905907			151	156	1	11.03	IETLAL	36.922	1.51315	83.408	0.346173
66	79	7.39	3	DTAGQERYRAITSA	63.323	0.30501	73.6117	0.223813		63.8143	0.195296	73.6763	0.56854		51.214	0.315133	73.145	1.65695		56.3233	3.54928	73.2143	1.79623
72	79	5.5	2	RYRAITSA	76.3673	0.601932	80.671	0.55989		72.782	0.602506	80.6853	0.58973		53.9247	1.10226	77.2963	0.802808		63.2077	1.11496	80.3423	1.90352
74	79	4.735	1	RAITSA	79.2453	1.77615	85.795	1.07181		75.8113	1.02402	85.6443	1.37665		55.126	1.38179	83.6727	0.672304		64.8497	1.81835	85.9527	1.12866								V22M
80	86	5.755	2	YYRGAVG	20.6977	0.170345	46.5627	0.630483		20.5293	0.42145	48.2747	0.971423		25.2483	0.812037	64.204	0.907654		23.19	0.425624	58.6867	1.48138			S	E	Z	RT	Sequence	3s at 1 ºC	SD	300s	SD
80	88	8.645	2	YYRGAVGAL	11.814	0.0457384	27.929	0.32982		12.022	0.0410731	29.443	0.1351		15.2587	0.152346	48.773	0.0210713		14.3727	0.39363	41.2823	1.26408			12	16	1	10.25	FKVVL	7.42367	0.873558	21.6873	0.438432
80	89	10.805	2	YYRGAVGALL	8.52367	0.196876	19.9923	0.264746		8.68433	0.109276	21.085	0.418573		11.3437	0.508524	42.8687	0.146029		10.486	0.312971	34.3687	0.495423			12	27	3	10.525	FKVVLIGDSGMGKSNL	20.0143	0.618597	32.1083	0.363919
81	88	7.73	2	YRGAVGAL	10.5027	0.15483	20.4707	0.204512		10.6283	0.264685	22.2303	0.0912707		12.3897	0.0750822	45.617	0.0756637		12.523	0.526022	36.2607	1.05731			17	28	2	9.205	IGDSGMGKSNLL	31.0193	0.818713	42.6733	1.5452
89	100	9.94	2	LVYDIAKHLTYE	8.524	0.0970773	28.1323	0.311039		9.698	0.161025	43.712	0.332591		19.4263	0.875517	56.1647	0.230261		25.191	0.760784	54.7197	0.233256			150	156	1	9.665	FIETSAL	38.743	1.0504	71.4187	0.782472
89	102	10.62	2	LVYDIAKHLTYENV	6.80733	0.0597188	25.1393	0.332587		10.0387	0.266406	42.5243	0.514929		17.8937	0.660791	56.8613	0.328168		24.0583	0.948678	57.4737	0.227915			151	156	1	7.875	IETSAL	41.967	1.08421	70.0253	1.59921
89	111	13.105	5	LVYDIAKHLTYENVERWLKELRD	3.436	0.12311	23.319	0.477371		3.914	0.0411461	34.1107	1.38134		10.2717	0.461847	52.792	1.29922		12.9937	0.424401	51.404	0.558696
89	116	12.845	5	LVYDIAKHLTYENVERWLKELRDHADSN	5.466	0.0144222	24.2593	0.635108		5.997	0.0498698	32.5217	1.49924		10.6613	0.390149	49.606	0.864821		13.3487	0.523064	47.2133	0.306295
89	117	13.34	4	LVYDIAKHLTYENVERWLKELRDHADSNI	5.83067	0.0520513	26.932	0.638923		6.352	0.0622334	34.5207	1.49182		10.5763	0.487504	49.2463	0.735123		13.158	0.450203	48.35	0.573756
89	117	13.34	5	LVYDIAKHLTYENVERWLKELRDHADSNI	5.918	0.0336452	27.0693	0.600641		6.34133	0.0530031	34.6913	1.54856		10.6	0.423808	49.1943	0.954075		13.2	0.473792	48.4917	0.307469
90	100	9.155	2	VYDIAKHLTYE	9.087	0.232858	30.7027	0.484319		10.3337	0.419102	46.3077	0.295056		21.763	0.981077	56.969	0.649714		27.655	1.2231	56.573	0.124928
90	102	9.73	3	VYDIAKHLTYENV	8.25133	0.403457	27.959	2.27951		9.686	0.460264	45.289	0.262543		19.7963	0.634721	57.4083	0.0181751		25.834	1.38335	57.8487	0.0535942
90	116	12.37	4	VYDIAKHLTYENVERWLKELRDHADSN	5.548	0.0502693	24.3737	0.982141		6.10033	0.0993294	32.3537	1.44701		10.4597	0.378801	47.8963	0.547113		13.1337	0.552207	46.1123	0.221324
90	116	12.37	5	VYDIAKHLTYENVERWLKELRDHADSN	5.59067	0.064392	24.5317	0.973641		6.07167	0.0907432	32.58	1.42785		10.5157	0.371565	48.6067	0.771182		13.2223	0.42604	46.1663	0.365973
90	117	12.71	4	VYDIAKHLTYENVERWLKELRDHADSNI	5.61667	0.00503322	24.6457	0.648297		6.109	0.0385746	33.1403	1.5294		10.933	0.414351	49.5997	0.443502		13.551	0.508971	47.8227	0.340606
91	118	12.845	4	YDIAKHLTYENVERWLKELRDHADSNIV	5.52733	0.0222785	24.364	0.6245		6.03933	0.0827124	32.6277	1.50933		10.7343	0.421583	48.979	0.483251		13.374	0.518818	47.2523	0.311539
91	118	12.845	5	YDIAKHLTYENVERWLKELRDHADSNIV	5.466	0.0144222	24.2593	0.635108		5.997	0.0498698	32.5217	1.49924		10.6613	0.390149	49.606	0.864821		13.3487	0.523064	47.2133	0.306295
91	119	13.41	4	YDIAKHLTYENVERWLKELRDHADSNIVI	5.70267	0.0657368	26.512	0.668225		6.20533	0.0845715	33.829	1.38941		10.2373	0.453195	48.0807	0.936639		12.9527	0.510623	47.3487	0.372143
91	119	13.41	5	YDIAKHLTYENVERWLKELRDHADSNIVI	5.779	0.0582323	26.6537	0.623659		6.17967	0.0805564	34.0663	1.42403		10.3603	0.45886	48.5003	1.62018		12.9043	0.459115	47.6883	0.251907
93	117	12	5	IAKHLTYENVERWLKELRDHADSNI	5.19067	0.103074	25.2287	1.19184		5.43767	0.130944	29.398	1.28059		8.269	0.221549	40.5317	0.875384		10.0147	0.52968	40.2773	0.0801582
101	105	8.055	2	NVERW	3.61367	0.100221	50.6817	0.753807		3.55733	0.390715	51.867	0.644845		5.558	0.39058	56.756	1.01642		4.777	0.862155	57.2237	1.14116
101	108	8.715	2	NVERWLKE	1.224	0.11241	23.9827	0.501938		1.51	0.191196	26.4787	0.452264		2.286	0.237628	43.1603	0.194711		2.05367	0.521341	41.0523	0.348884
101	116	10.805	4	NVERWLKELRDHADSN	6.57367	0.0435469	20.565	1.01654		6.643	0.113053	22.8087	0.862472		6.74067	0.110943	38.59	0.284533		7.23567	0.243486	33.6353	0.164834
101	117	11.585	4	NVERWLKELRDHADSNI	7.45667	0.12813	25.904	1.29813		7.43633	0.198283	28.0373	1.32218		7.09767	0.111006	42.1097	0.200176		7.88333	0.304973	38.471	0.314076
103	116	8.31	3	ERWLKELRDHADSN	8.02833	0.0864311	13.875	0.661644		8.27167	0.367375	16.0447	0.657933		7.37033	0.190663	32.247	0.011		8.32533	0.306882	27.5657	1.67764
103	116	8.31	4	ERWLKELRDHADSN	8.062	0.133551	13.854	0.345605		8.14633	0.107435	15.905	0.455764		7.358	0.374512	32.2703	0.178553		8.37033	0.411114	27.4233	1.75499
103	117	9.435	4	ERWLKELRDHADSNI	8.144	0.0931504	19.6107	0.322779		8.121	0.150901	21.3577	0.447174		7.059	0.540778	34.9273	0.127692		8.131	0.388015	30.8383	0.389197
106	116	4.55	2	LKELRDHADSN	12.9653	0.279704	18.8557	1.01696		12.7383	0.232337	20.0443	1.08022		10.4733	0.391646	32.2	0.122258		12.942	0.763677	29.0453	1.23551
107	117	4.645	3	KELRDHADSNI	11.9937	0.180722	17.7263	0.931088		11.7963	0.328964	19.0537	1.28213		10.0097	0.427542	30.8277	0.48412		11.8977	0.209562	27.7517	0.909299
109	117	5.24	2	LRDHADSNI	15.485	0.155483	32.231	0.75734		15.0077	0.456454	32.1647	0.770536		11.7133	0.634925	29.7317	0.114492		14.9057	0.839082	31.5017	1.13936
117	121	12.915	1	IVIML	0.271333	0.248238	8.47733	0.257879		0.307333	0.142535	11.9073	0.126259		0.398667	0.0670994	21.595	0.17152		0.305333	0.148028	24.0773	0.161822
118	138	8.9	4	VIMLVGNKSDLRHLRAVPTDE	1.957	0.161298	18.7163	0.13628		2.966	0.240807	27.1617	0.545843		20.724	0.826555	36.457	0.254996		18.5147	0.398292	33.1203	0.79848
118	141	8.485	5	VIMLVGNKSDLRHLRAVPTDEARA	1.72633	0.079689	16.8747	0.570075		2.65967	0.190841	27.7367	0.487887		20.6673	0.638907	41.7197	0.075182		17.102	0.599165	38.1197	1.31699
120	138	7.795	4	MLVGNKSDLRHLRAVPTDE	2.76533	0.249073	22.8127	0.224012		4.31533	0.874269	31.81	0.264346		23.9487	0.455825	40.8793	0.155101		22.6407	0.584757	38.519	1.01518
121	128	6.425	2	LVGNKSDL	2.45267	0.385373	4.58367	0.455203		4.88633	0.653132	30.3717	0.800579		28.5707	1.13004	49.119	1.47555		26.442	1.14965	45.9133	3.89654
121	138	6.755	3	LVGNKSDLRHLRAVPTDE	3.43233	0.380991	26.1947	0.32662		4.638	0.476117	36.2737	0.642		27.8067	0.715731	44.4333	0.314098		25.5657	0.895	42.36	1.65052
121	141	6.68	4	LVGNKSDLRHLRAVPTDEARA	2.73233	0.171727	21.253	0.283956		3.59033	0.220672	34.687	0.952011		25.931	0.755434	48.6063	0.259504		21.6663	0.658477	46.0237	1.94613
121	141	6.68	5	LVGNKSDLRHLRAVPTDEARA	2.688	0.206233	21.1487	0.360849		3.48867	0.142131	34.6037	0.937367		25.7567	0.680181	48.432	0.323019		21.6603	0.682181	45.9773	1.93668
121	150	10.095	4	LVGNKSDLRHLRAVPTDEARAFAEKNGLSF	2.11667	0.145108	18.8553	0.175184		3.01333	0.198807	33.1943	0.738825		23.2223	0.66778	55.1953	0.27739		14.8227	0.424195	52.415	0.24683
122	138	6.455	4	VGNKSDLRHLRAVPTDE	3.42867	0.314848	27.4383	0.51819		4.85533	0.946169	37.1913	0.862775		28.2277	0.666451	44.4723	0.31201		25.8487	0.907109	42.949	1.87608
122	141	6.26	4	VGNKSDLRHLRAVPTDEARA	2.86433	0.230567	22.5657	0.325442		4.111	0.53764	36.222	1.14522		26.2053	0.667971	49.4123	0.319134		22.7633	0.942818	47.814	2.16145
122	150	10.01	5	VGNKSDLRHLRAVPTDEARAFAEKNGLSF	1.67467	0.188022	18.2593	0.418892		2.36467	0.200575	30.714	0.606077		22.069	0.853148	54.832	0.883328		13.3877	0.821911	51.9243	0.079758
122	151	9.845	5	VGNKSDLRHLRAVPTDEARAFAEKNGLSFI	2.27033	0.219272	19.8247	0.151579		3.04667	0.0368284	34.8367	0.50771		24.8347	0.783767	56.591	0.314816		16.0857	0.773311	53.9617	0.782841
139	149	5.97	2	ARAFAEKNGLS	2.44133	0.344107	13.3303	0.145741		2.51433	0.367506	29.7203	0.906296		23.7877	1.50553	67.8107	0.407223		6.791	1.16502	60.828	2.0359
139	150	9.175	3	ARAFAEKNGLSF	2.10167	0.207654	17.627	0.151891		2.35867	0.221048	30.1593	0.390628		20.76	0.765165	59.4977	0.110206		5.769	0.984302	54.6163	0.742426
142	149	5.91	2	FAEKNGLS	2.688	0.251752	18.8337	0.161748		3.23	0.185032	31.466	0.617842		25.23	0.868713	65.8707	0.209765		9.21333	0.561388	58.886	1.81556
142	150	9.73	1	FAEKNGLSF	2.95333	0.331061	24.7823	0.225675		3.306	0.259098	33.0393	0.315673		22.279	0.768096	57.7613	0.105406		8.21533	0.169536	52.3553	0.621387
142	150	9.73	2	FAEKNGLSF	2.743	0.285659	24.521	0.128767		3.146	0.221276	32.7177	0.221001		22.1527	0.642005	57.502	0.0987877		7.61367	1.08193	51.9557	0.685158
157	162	4.18	1	DSTNVE	7.999	0.897858	52.4707	1.05767		11.2947	1.20407	66.1437	1.38485		39.348	0.845859	73.597	0.58589		37.3003	0.995697	72.9833	0.93989
157	164	4.91	1	DSTNVEAA	6.34333	0.825477	49.1683	0.79628		8.499	0.927065	63.2617	1.16684		31.342	0.560645	73.4027	1.02438		29.4233	1.22854	71.6047	1.80124
166	170	7.11	1	QTILT	0.572667	0.0996059	1.40467	0.471477		0.630333	0.198676	6.97567	0.24526		1.87433	0.324238	37.956	0.385518		0.563	0.45092	30.9627	0.50043
166	171	7.995	1	QTILTE	0.791667	0.162525	3.89167	0.470542		0.921333	0.277597	7.34767	0.207693		1.904	0.274305	33.218	0.820482		1.237	0.111665	24.7553	0.792916
170	183	8.37	3	TEIYRIVSQKQMSD	27.7597	0.277154	40.0993	1.57949		26.987	0.67856	39.6703	0.586597		26.3747	0.437825	50.9035	0.383959		25.5747	0.998904	44.489	0.220617
170	193	7.62	4	TEIYRIVSQKQMSDRRENDMSPSN	33.1283	0.106533	39.3723	0.521078		32.3073	0.669122	39.6687	0.612921		31.886	0.248409	46.6323	0.425634		32.0027	0.872913	41.6013	1.6305
171	183	7.645	3	EIYRIVSQKQMSD	29.4747	0.280154	42.3587	0.545027		28.4153	0.564371	42.8857	0.449645		27.8433	0.559694	52.757	0.373233		27.385	0.534227	46.1973	1.31477
172	183	7.175	3	IYRIVSQKQMSD	32.5163	0.410938	46.066	0.69577		31.5297	0.18742	46.213	0.688853		30.579	0.477255	55.3133	0.763748		30.2753	0.795805	49.4813	2.27076
173	183	6.29	3	YRIVSQKQMSD	37.7657	0.441466	52.8177	0.682098		36.4747	0.385836	53.156	0.970166		35.261	0.458605	60.4203	0.0448367		34.7	0.930945	55.3857	1.85288
173	193	6.15	5	YRIVSQKQMSDRRENDMSPSN	40.858	0.259382	47.1763	0.814509		39.892	1.00413	46.9943	1.37735		39.3417	0.697519	51.582	0.377354		39.6697	1.08129	48.1733	1.99824
173	217	6.28	5	YRIVSQKQMSDRRENDMSPSNNVVPIHVPPTTENKPKVQHHHHHH	33.9123	0.348962	38.774	0.666762		33.1177	0.585158	38.535	1.08479		32.5663	0.46907	41.2	0.555511		32.6193	0.933055	38.931	1.86042
184	193	4.44	2	RRENDMSPSN	59.89	0.463431	60.427	2.09756		58.1477	1.22488	60.2627	2.66778		59.4343	0.523559	61.0783	0.186033		59.6547	0.756556	61.5593	1.31236
184	217	5.87	5	RRENDMSPSNNVVPIHVPPTTENKPKVQHHHHHH	36.3913	0.290602	40.0573	0.92094		35.3727	0.658073	39.764	1.31668		35.0687	0.325994	40.702	0.334994		35.2437	0.647968	39.9737	1.52564
194	217	5.23	4	NVVPIHVPPTTENKPKVQHHHHHH	34.2133	0.368172	39.472	1.05087		33.3393	0.407365	39.084	1.29534		32.5787	0.342658	39.8883	0.141649		32.985	0.918128	39.5367	1.36325
194	217	5.23	5	NVVPIHVPPTTENKPKVQHHHHHH	34.407	0.327226	39.615	1.01704		33.5193	0.487648	39.282	1.36176		32.7707	0.512576	40.0667	0.207548		33.1067	0.718817	39.724	1.41883

## Sheet: Supplemental Figure 7, G
Supplemental Data 1. Experiment 5
HDX Experiment 5: Peptides correspond to data shown in Sup Figure 7, G												SH3BP5: 1-455
Methods described as: Identification of the Intrinsically Disordered Regions in SH3BP5												SH3BP5: (LNQ52AAA)1-455
												SH3BP5: (LE250AK)1-455
				SH3BP5 peptides	APO					LNQ52AAA					LE250AK							Mutant SH3BP5 Peptides
S	E	RT	Z	Sequence	3s	SD	300s	SD		3s	SD	300s	SD		3s	SD	300s	SD
3	15	4.105	3	AALKRSRSEEPAE	52.6413	2.95381	57.8535	1.5224		51.7693	0.855491	56.2205	1.64968		51.668	0.751563	56.955	0.790545	Average % Deuterium incorporation	100			S	E	RT	Z	Sequence	3s	SD	300s	SD
3	24	7.07	5	AALKRSRSEEPAEILPPARDEE	39.6263	2.49325	51.9585	1.31875		38.3133	0.437823	51.1235	0.986414		38.8257	0.610693	51.54	1.35906		90		WT	50	66	7.4	4	EKLNQSTDDINRRETEL	5.73433	0.803369	57.4497	1.34729
3	25	7.22	4	AALKRSRSEEPAEILPPARDEEE	38.1503	2.50868	51.0785	1.50826		36.7897	0.575244	50.18	1.20491		37.3383	0.599414	50.6325	1.48846		80		LNQ52AAA	50	66	6.9	4	EKAAASTDDINRRETEL	17.118	0.477922	61.085	0.995541
3	26	7.125	5	AALKRSRSEEPAEILPPARDEEEE	37.4603	2.47572	51.033	1.34633		36.169	0.538454	50.22	1.24734		36.4997	0.563717	50.4705	1.4729		70		LE250AK	50	66	7.4	4	EKLNQSTDDINRRETEL	15.878	0.606864	58.2293	1.24802
4	24	7.005	4	ALKRSRSEEPAEILPPARDEE	37.3823	2.31572	49.6145	0.963787		35.3087	0.626376	46.938	1.14551		36.544	0.46868	50.2355	1.35552		60
6	25	7.03	4	KRSRSEEPAEILPPARDEEE	35.0933	2.55811	49.4995	1.12784		33.83	0.454954	48.583	0.46669		34.244	0.483326	49.3665	1.2339		50
16	25	6.08	2	ILPPARDEEE	45.293	3.03928	62.3575	3.50937		43.9033	0.37283	61.249	0.521845		45.1657	0.823402	61.7745	1.31875		40			S	E	RT	Z	Sequence	3s	SD	300s	SD
25	35	9.005	1	EEEEEGMEQGL	44.5373	2.85447	55.5305	0.905804		43.741	0.821259	55.0535	1.65251		43.5827	0.689597	55.4455	0.548008		30		WT	241	254	9.5	3	AKGEYKMALKNLEM	6.524	1.72449	65.807	0.918004
26	35	8.83	1	EEEEGMEQGL	45.1307	3.11628	55.0035	0.917117		44.1887	0.935738	54.576	1.49341		43.7663	0.892502	54.9945	0.881762		20		LNQ52AAA	241	254	9.5	3	AKGEYKMALKNLEM	30.274	1.55187	65.9153	0.72286
26	37	8.505	1	EEEEGMEQGLEE	41.7723	3.24742	55.174	0.711349		40.8943	0.878219	54.2315	1.20137		39.868	0.72321	54.6215	0.847821		10		LE250AK	241	254	6.6	3	AKGEYKMALKNAKM	30.0653	0.943755	64.202	1.22181
27	35	8.71	1	EEEGMEQGL	46.2297	2.82606	55.4695	0.969443		45.2543	1.33111	54.505	1.57119		44.8277	0.561623	55.002	0.70145
27	37	8.985	1	EEEGMEQGLEE	44.7213	2.87984	55.6965	0.729027		43.9617	0.631799	55.2025	1.53796		43.6633	0.663615	55.5245	0.67953
38	49	9.235	3	EEEVDPRIQGEL	18.5917	2.57953	63.6425	0.331633		27.6817	0.474154	63.559	0.568514		29.824	1.37556	64.0515	0.358503
39	49	9.09	2	EEVDPRIQGEL	20.3497	2.78774	72.352	0.711349		31.349	1.22674	71.8405	1.05147		33.8213	1.67161	72.044	0.30547
39	50	9.21	2	EEVDPRIQGELE	20.172	2.60802	69.325	0.900854		30.844	1.30065	68.822	1.00692		32.8083	1.67537	69.094	0.272943
40	49	8.83	2	EVDPRIQGEL	21.4603	2.71146	71.742	0.554372		33.0523	1.36157	71.298	1.33077		35.67	1.85423	71.4	0.33234
40	50	9.1	2	EVDPRIQGELE	20.4403	2.85046	72.4075	0.720542		31.474	1.33329	71.911	1.02389		33.9607	1.62649	72.053	0.260215
43	49	7.735	2	PRIQGEL	22.1397	2.51021	82.32	1.66312		38.5373	1.3568	81.3185	0.934088		42.1857	1.8447	82.905	1.27421
67	77	8.46	3	EDARQKFRSVL	0.963333	0.0646091	14.1645	0.0898026		0.961	0.0515073	32.789	0.946109		0.872667	0.111074	25.267	1.16814
69	77	7.015	3	ARQKFRSVL	1.17933	0.0700381	12.052	0.345068		1.04367	0.0897571	24.284	0.236174		1.13	0.195599	17.7055	0.738927
78	86	7.15	1	VEATVKLDE	1.39267	0.3568	6.9505	0.286378		1.41933	0.206824	14.668	0.813173		1.19367	0.123005	7.316	0.282843
78	113	12.545	5	VEATVKLDELVKKIGKAVEDSKPYWEARRVARQAQL	4.23667	0.3135	25.828	0.185262		4.07967	0.314993	27.671	1.06773		4.12433	0.123144	27.1435	1.1844
80	86	6.29	1	ATVKLDE	0.938	0.238648	6.6485	0.57912		0.945667	0.133613	11.723	0.509117		1.29333	0.184641	6.7585	0.884591
80	87	9.65	2	ATVKLDEL	1.34367	0.0486861	6.781	0.189505		1.211	0.0718958	10.955	0.0452548		1.126	0.217387	7.306	0.0339411
81	86	5.94	1	TVKLDE	2.23133	0.269582	7.2695	0.666802		2.14667	0.268798	12.4105	0.506996		2.134	0.220932	7.6495	0.221324
82	86	5.585	1	VKLDE	1.40733	0.109436	8.2095	1.11511		2.10067	0.283313	11.8775	0.0968736		2.194	0.132917	7.244	0.196576
87	96	4.445	2	LVKKIGKAVE	15.4063	1.23772	75.4965	0.313248		14.8133	0.326592	75.407	1.32936		14.717	0.190549	75.0075	0.142128
88	96	3.845	2	VKKIGKAVE	15.651	1.30613	74.1075	0.00353553		15.8067	0.426767	73.9535	0.092631		15.3147	0.178023	74.298	0.292742
88	113	8.045	5	VKKIGKAVEDSKPYWEARRVARQAQL	4.16	0.258145	24.779	0.830143		4.10833	0.0860019	25.0425	1.20986		4.06767	0.146565	25.71	0.989949
97	104	9.575	2	DSKPYWEA	2.64533	0.309623	15.2975	2.16445		2.59867	0.0938953	18.07	0.111723		2.29233	0.291816	16.295	0.697207
97	113	8.655	4	DSKPYWEARRVARQAQL	0.913333	0.10845	10.2505	0.258094		0.931	0.0366606	10.3025	0.0148492		0.809333	0.0479618	11.457	0.373352
114	125	5.675	3	EAQKATQDFQRA	3.37367	0.309894	28.102	1.1144		3.091	0.241771	29.799	0.135765		3.071	0.170906	31.33	0.401637
114	127	6.425	2	EAQKATQDFQRATE	2.008	0.287256	31.3055	1.75009		1.89967	0.101746	32.7225	0.446184		1.96567	0.0776681	34.7695	0.924189
114	129	9.56	3	EAQKATQDFQRATEVL	1.046	0.0890169	25.1675	0.536694		1.045	0.0396106	26.8965	0.24678		0.865667	0.0543722	27.887	0.543058
121	129	9.66	2	DFQRATEVL	2.82133	0.381487	27.603	0.589727		1.98267	0.0525484	29.5985	0.901561		2.09067	0.0563235	30.2855	0.499924
122	129	8.415	2	FQRATEVL	2.39233	0.10403	28.806	0.912168		2.03733	0.0323471	29.737	0.589727		2.009	0.076629	30.2665	0.709228
123	129	7.21	2	QRATEVL	1.988	0.263129	31.209	0.861256		1.807	0.176859	32.3485	0.11243		1.944	0.157086	32.916	0.960251
128	138	8.67	2	VLRAAKETISL	2.79733	0.452638	59.0965	0.398101		2.60933	0.123144	59.022	1.01399		2.468	0.130369	59.797	1.08612
130	138	7.845	3	RAAKETISL	2.94333	0.563521	59.9445	0.485782		2.71533	0.323186	59.162	1.30108		2.56667	0.0644696	59.6875	1.11086
139	143	5.195	1	AEQRL	13.8847	1.82478	84.7885	1.23673		12.6173	0.309461	84.543	1.55705		12.5243	0.538259	84.5025	0.540937
139	154	7.825	4	AEQRLLEDDKRQFDSA	30.9173	2.51141	58.986	1.45381		29.8113	0.431864	58.2355	1.83494		29.7397	0.377548	58.714	1.42694
142	154	7.21	3	RLLEDDKRQFDSA	34.879	2.30929	53.6685	1.83777		33.105	0.531477	52.971	1.14976		33.985	0.590543	53.502	1.64332
144	154	6.21	2	LEDDKRQFDSA	41.4123	2.79977	53.0275	3.07521		40.165	0.394303	52.3375	0.0162635		40.8923	0.173923	52.676	1.28976
155	168	9.255	2	WQEMLNHATQRVME	3.034	0.581738	61.6	1.36754		2.80233	0.231012	61.2845	1.44745		2.83833	0.198233	61.976	0.773575
155	178	10.02	5	WQEMLNHATQRVMEAEQTKTRSEL	2.088	0.343214	59.595	1.90919		1.96533	0.142662	59.9885	1.61715		1.87	0.205516	59.892	1.37744
156	168	7.595	3	QEMLNHATQRVME	3.03433	0.627086	63.874	1.29966		2.675	0.185373	62.996	1.10309		2.71733	0.180533	63.57	1.33785
156	178	8.885	4	QEMLNHATQRVMEAEQTKTRSEL	2.35667	0.426962	62.266	1.40007		2.04733	0.076742	61.404	1.81868		2.14567	0.181412	62.801	1.4326
159	168	5.31	2	LNHATQRVME	3.94367	0.526513	62.0225	1.7812		3.432	0.425867	61.918	1.39441		3.73067	0.1125	62.245	0.444063
169	178	4.995	2	AEQTKTRSEL	3.019	0.267737	58.292	1.94172		2.86067	0.177551	58.251	1.52735		2.96833	0.182695	58.0035	1.03308
169	187	5.335	4	AEQTKTRSELVHKETAARY	2.03333	0.250843	30.2785	2.22809		1.98533	0.163891	29.721	1.25158		2.016	0.169361	31.301	0.985707
169	191	6.28	3	AEQTKTRSELVHKETAARYNAAM	0.985333	0.16436	26.135	2.58094		0.695333	0.219147	25.6335	0.0445477		0.861	0.152935	27.5095	1.08682
169	194	7.155	5	AEQTKTRSELVHKETAARYNAAMGRM	0.940333	0.152271	27.1355	1.37815		1.02733	0.209612	26.7935	0.123744		1.00167	0.113931	27.5185	1.24804
170	178	4.9	2	EQTKTRSEL	3.29433	0.135356	56.688	2.31082		2.99333	0.165681	55.958	2.10718		3.14367	0.0641275	56.2865	1.33997
179	187	4.075	2	VHKETAARY	2.92733	0.204823	24.7605	0.808223		2.68	0.251859	24.516	0.660438		2.54	0.0710845	26.0935	0.430628
179	191	5.58	2	VHKETAARYNAAM	1.897	0.183303	23.3995	0.603162		1.76967	0.148547	23.67	0.497803		1.718	0.113583	24.8175	0.502753
179	194	6.465	4	VHKETAARYNAAMGRM	1.75367	0.197642	27.743	0.882469		1.59467	0.0851489	27.4	0.106066		1.79667	0.182432	29.0145	0.987828
195	212	6.705	4	RQLEKKLKRAINKSKPYF	8.48333	0.323395	39.309	3.03914		8.029	0.159038	39.816	0.896611		8.83567	0.505506	39.5945	3.07238
195	214	8.405	5	RQLEKKLKRAINKSKPYFEL	5.50267	0.563809	31.4505	1.60584		5.367	0.229105	32.2275	2.72024		5.58467	0.449686	32.2465	2.04566
219	232	11.365	3	YVQLEQLKKTVDDL	0.289667	0.0816354	17.4635	0.467398		0.422667	0.161649	26.567	0.0692965		0.153667	0.0447363	20.401	0.586899
223	232	7.425	2	EQLKKTVDDL	0.816	0.0398873	16.1965	0.506996		0.827	0.0445309	28.5565	0.144957		0.806333	0.0715984	19.9685	0.545179
226	232	5.745	2	KKTVDDL	0.951	0.0591016	16.054	1.13561		0.820667	0.0395517	28.241	0.0579828		0.783	0.0771492	18.6525	0.672459
253	282	6.565	5	ISDEIHERRRSSAMGPRGCGVGAEGSSTSV	40.4433	0.993995	47.5985	2.04142		40.6957	0.37521	47.0545	0.518309		42.4977	1.0026	47.4845	1.70201
256	282	6.005	5	EIHERRRSSAMGPRGCGVGAEGSSTSV	46.2213	0.856589	51.338	2.82136		46.1137	0.112824	50.29	0.434164		48.265	1.27282	50.748	1.22047
256	297	8.165	5	EIHERRRSSAMGPRGCGVGAEGSSTSVEDLPGSKPEPDAISV	43.6563	1.75719	50.2005	0.857721		43.328	0.335859	49.589	1.35623		43.332	0.708217	49.9185	0.93126
281	297	9.235	2	SVEDLPGSKPEPDAISV	55.4287	3.10275	67.066	1.06773		54.4773	1.06635	66.7775	1.07551		54.2917	0.831691	67.238	0.50346
283	294	6.305	2	EDLPGSKPEPDA	54.8867	2.28047	66.494	2.15668		53.4617	0.113121	65.668	0.642053		55.1463	0.400558	66.5965	1.0741
283	297	8.88	2	EDLPGSKPEPDAISV	57.4213	2.73445	68.716	0.752362		56.5887	0.988115	68.3245	1.03591		56.283	0.763359	68.6955	0.577706
283	301	8.835	2	EDLPGSKPEPDAISVASEA	63.6233	2.68433	72.633	0.46669		62.9083	0.755004	72.3015	1.15612		62.4523	0.462699	72.635	0.472347
295	301	6.64	1	ISVASEA	78.238	1.37586	80.438	0.838629		77.7327	0.273864	82.2645	1.0345		78.0833	0.60984	81.535	0.994192
302	310	9.82	1	FEDDSCSNF	31.0433	1.27642	35.95	0.879641		30.7067	0.59679	36.0205	1.07834		31.4133	0.433102	35.866	0.697207
311	318	4.265	1	VSEDDSET	56.3263	1.05765	57.6485	0.843578		55.731	0.893873	56.9645	0.45467		56.0037	0.943046	57.292	0.186676
311	324	8.88	2	VSEDDSETQSVSSF	61.734	0.60383	62.79	0.496389		62.333	0.508357	62.601	1.24451		61.889	1.22973	62.9255	0.0898026
319	324	8.11	1	QSVSSF	81.768	0.478041	81.896	1.0748		82.1943	0.405494	82.2085	0.0799031		81.883	1.16324	82.5225	0.714885
324	354	11.93	3	FSSGPTSPSEMPDQFPAVVRPGSLDLPSPVS	62.4763	2.43784	69.441	0.206475		61.9977	0.919071	69.901	0.770746		61.3037	0.360999	69.2745	0.467398
324	355	12.91	3	FSSGPTSPSEMPDQFPAVVRPGSLDLPSPVSL	60.7273	1.97244	67.3745	0.214253		59.783	0.879948	67.623	0.801859		60.0277	0.54511	67.355	0.500632
325	347	11.305	2	SSGPTSPSEMPDQFPAVVRPGSLDLPSPVS	66.0087	2.26146	71.3325	0.33729		65.4717	1.08082	71.9215	0.614476		65.0887	0.381618	71.5825	0.911461
325	353	12.33	3	SSGPTSPSEMPDQFPAVVRPGSLDLPSPVSL	59.3157	1.892	69.3855	0.294864		58.6577	0.909209	69.505	0.625082		58.5317	0.641204	70.052	0.766504
325	354	11.87	3	SSGPTSPSEMPDQFPAVVRPGSLDLPSPVSLSE	63.2923	2.41426	70.247	0.0480833		62.591	1.02266	70.6075	0.661145		62.2993	0.461535	70.473	0.651952
325	355	12.825	3	PDQFPAVVRPGSLDLPSPVSL	62.3827	2.14196	69.015	0.145664		61.5937	0.915102	69.142	0.711349		61.5193	0.521473	69.0735	0.574878
325	357	12.19	3	PAVVRPGSL	62.3057	1.91175	68.0655	0.00777817		61.5137	0.832917	68.225	0.446891		61.3933	0.38233	68.271	0.448306
335	355	12.46	2	PAVVRPGSLDLPSPVSL	66.1177	2.78973	74.6725	0.0445477		65.2733	1.05781	74.8195	0.620133		65.0953	0.714003	74.649	0.907925
339	347	7.86	2	PAVVRPGSLDLPSPVSLSE	78.2243	3.02901	88.5915	0.755897		77.6507	0.565726	87.822	0.500632		77.0487	0.522997	88.281	0.995606
339	355	11.66	2	SEFGMM	69.3763	2.8333	78.892	0.154149		68.4487	1.07221	79.3955	0.55225		68.203	0.66859	79.0565	0.659731
339	357	11.09	2	FGMMF	68.3097	2.86259	77.118	0.193747		68.1233	0.784564	77.31	0.0721249		67.8207	0.33982	76.7635	0.587606
356	361	11.23	1	PVLGPRSECSGASSPEC	67.3147	2.28681	70.367	0.387495		66.7927	0.915875	71.298	0.758018		66.4243	0.123569	71.159	0.753776
358	362	13.95	1	EVERGDRAEGAENKTSDKANNNRGLSSSSGSGGSSKSQSSTSPEGQAL	68.0577	2.78611	73.1365	0.10253		66.3947	1.49923	74.2195	1.08682		66.79	0.758649	72.9925	0.204354
363	379	7.715	2	ENRMKQLSL	47.1767	2.53687	64.457	1.0748		46.813	0.46581	63.7485	0.972272		47.191	0.627037	64.2995	0.665387
380	427	5.485	5	QCSKGRDGIIAD	48.9783	0.642755	51.5555	2.91399		48.6573	0.353446	50.544	0.803273		50.4673	0.883237	50.863	1.29542
428	436	8.645	2	SKGRDGIIAD	66.1957	2.44672	72.6135	0.837922		65.7487	1.149	71.8015	1.06278		67.1223	1.00821	73.3025	0.307591
437	448	5.945	2	QCSKGRDGIIAD	55.3117	2.2735	62.647	2.08314		54.936	2.02754	64.3215	0.410829		56.6583	1.98043	63.426	0.804688
439	448	5.755	2	SKGRDGIIAD	52.5007	3.11766	61.8225	2.12486		51.0287	0.411291	61.87	0.363453		52.8943	0.76322	62.065	0.236174
